# Supplementary material for: The digestive and defensive basis of carcass utilization by the burying beetle and its microbiota
Source: Nat Commun. 2017 May 9;8:15186. doi: 10.1038/ncomms15186 (PMC5436106; doi:10.1038/ncomms15186)
Supplement: Supplementary Data 1 — Bacterial OTUs (taxonomic classification and representative sequences) associated with adult and larval N. vespilloides and anal secretions as revealed by TEFAP. Taxonomy was assigned to representative sequences using the RDP classifier implemented in QIIME. [file ncomms15186-s2.xls]

## Sheet: OTU table
Supplementary Data 1. Bacterial OTUs (taxonomic classification and representative sequences) associated with adult and larval N. vespilloides and anal secretions as revealed by TEFAP. Taxonomy was assigned to representative sequences using the RDP classifier implemented in QIIME.
	Mid-gut		Hind-gut			Anal
#OTU ID	Males	Females	Males	Females	Larvae	secretion	Consensus Lineage (RDP classifier)
36	9	0	1	0	0	0	Bacteria
92	0	0	0	0	14	0	Bacteria
142	0	0	0	0	0	61	Bacteria
194	0	0	0	0	0	26	Bacteria
200	0	0	0	0	8	53	Bacteria
301	0	0	0	0	0	35	Bacteria
324	0	0	0	0	0	31	Bacteria
412	0	0	0	0	0	43	Bacteria
2	0	1	6	0	1	0	Bacteria;Actinobacteria;Actinobacteria;Actinomycetales;Micrococcaceae
86	0	0	0	0	0	15	Bacteria;Actinobacteria;Actinobacteria;Actinomycetales;Mycobacteriaceae;Mycobacterium
54	0	0	0	0	120	0	Bacteria;Actinobacteria;Actinobacteria;Actinomycetales;Nocardiaceae;Gordonia
96	17	7	1	2	0	0	Bacteria;Bacteroidetes
399	0	0	0	0	0	51	Bacteria;Bacteroidetes;Bacteroidia;Bacteroidales
229	0	0	0	0	4	23	Bacteria;Bacteroidetes;Bacteroidia;Bacteroidales;Porphyromonadaceae
307	55	1	5	0	3	0	Bacteria;Bacteroidetes;Bacteroidia;Bacteroidales;Porphyromonadaceae
213	0	0	0	0	0	99	Bacteria;Bacteroidetes;Bacteroidia;Bacteroidales;Porphyromonadaceae;Dysgonomonas
401	7	3	2	0	0	2	Bacteria;Bacteroidetes;Bacteroidia;Bacteroidales;Porphyromonadaceae;Dysgonomonas
341	0	0	0	0	0	19	Bacteria;Bacteroidetes;Flavobacteria;Flavobacteriales;Flavobacteriaceae;Cloacibacterium
292	177	0	39	0	1	103	Bacteria;Firmicutes
60	31	8	1	10	0	0	Bacteria;Firmicutes
64	0	0	0	0	0	2163	Bacteria;Firmicutes
169	11	0	3	0	0	49	Bacteria;Firmicutes
262	0	0	0	0	12	31	Bacteria;Firmicutes
7	0	0	0	0	0	46	Bacteria;Firmicutes
17	10	0	2	0	0	0	Bacteria;Firmicutes
58	0	0	0	0	0	124	Bacteria;Firmicutes
179	0	0	0	0	0	73	Bacteria;Firmicutes
186	0	0	0	0	0	71	Bacteria;Firmicutes
409	0	0	0	0	0	44	Bacteria;Firmicutes
447	0	0	0	0	0	104	Bacteria;Firmicutes
144	0	0	0	0	18	17	Bacteria;Firmicutes;Bacilli;Bacillales;Planococcaceae
321	11	27	9	3	0	0	Bacteria;Firmicutes;Bacilli;Bacillales;Staphylococcaceae;Staphylococcus
313	0	0	0	0	0	185	Bacteria;Firmicutes;Bacilli;Lactobacillales
42	1234	1973	1212	460	34	115	Bacteria;Firmicutes;Bacilli;Lactobacillales;Enterococcaceae
41	94	26	159	7	15	76	Bacteria;Firmicutes;Bacilli;Lactobacillales;Enterococcaceae
94	4	1	10	1	1	2	Bacteria;Firmicutes;Bacilli;Lactobacillales;Enterococcaceae
173	0	15	1	1	0	0	Bacteria;Firmicutes;Bacilli;Lactobacillales;Enterococcaceae
340	1	6	9	1	0	0	Bacteria;Firmicutes;Bacilli;Lactobacillales;Enterococcaceae
345	1	14	2	1	2	0	Bacteria;Firmicutes;Bacilli;Lactobacillales;Enterococcaceae
405	2	13	0	0	0	0	Bacteria;Firmicutes;Bacilli;Lactobacillales;Enterococcaceae
436	49	0	2	2	0	147	Bacteria;Firmicutes;Bacilli;Lactobacillales;Enterococcaceae;Enterococcus
358	0	0	7	0	0	1	Bacteria;Firmicutes;Bacilli;Lactobacillales;Enterococcaceae;Enterococcus
182	16	50	117	9	97	3	Bacteria;Firmicutes;Bacilli;Lactobacillales;Enterococcaceae;Vagococcus
45	50	163	50	6	8	17	Bacteria;Firmicutes;Bacilli;Lactobacillales;Enterococcaceae;Vagococcus
419	153	256	183	57	2	1	Bacteria;Firmicutes;Bacilli;Lactobacillales;Enterococcaceae;Vagococcus
443	53	121	45	22	5	5	Bacteria;Firmicutes;Bacilli;Lactobacillales;Enterococcaceae;Vagococcus
40	2	0	16	27	2	270	Bacteria;Firmicutes;Bacilli;Lactobacillales;Enterococcaceae;Vagococcus
155	0	0	7	0	12	0	Bacteria;Firmicutes;Bacilli;Lactobacillales;Enterococcaceae;Vagococcus
258	15	5	0	2	0	80	Bacteria;Firmicutes;Bacilli;Lactobacillales;Enterococcaceae;Vagococcus
344	8	22	5	0	1	0	Bacteria;Firmicutes;Bacilli;Lactobacillales;Enterococcaceae;Vagococcus
52	0	0	0	0	0	195	Bacteria;Firmicutes;Bacilli;Lactobacillales;Enterococcaceae;Vagococcus
189	0	0	0	0	1	240	Bacteria;Firmicutes;Bacilli;Lactobacillales;Enterococcaceae;Vagococcus
289	0	0	0	0	0	14	Bacteria;Firmicutes;Bacilli;Lactobacillales;Enterococcaceae;Vagococcus
298	0	0	0	0	0	358	Bacteria;Firmicutes;Bacilli;Lactobacillales;Enterococcaceae;Vagococcus
304	0	0	0	0	0	3999	Bacteria;Firmicutes;Bacilli;Lactobacillales;Enterococcaceae;Vagococcus
318	4	14	2	0	0	0	Bacteria;Firmicutes;Bacilli;Lactobacillales;Enterococcaceae;Vagococcus
427	0	0	0	0	0	46	Bacteria;Firmicutes;Bacilli;Lactobacillales;Enterococcaceae;Vagococcus
373	0	0	0	0	0	38	Bacteria;Firmicutes;Clostridia
410	0	0	0	0	0	93	Bacteria;Firmicutes;Clostridia
261	69	0	98	0	0	2	Bacteria;Firmicutes;Clostridia;Clostridiales
29	0	0	0	0	0	158	Bacteria;Firmicutes;Clostridia;Clostridiales
59	0	0	0	0	0	74	Bacteria;Firmicutes;Clostridia;Clostridiales
141	0	0	0	0	0	27	Bacteria;Firmicutes;Clostridia;Clostridiales
317	0	2	0	21	0	0	Bacteria;Firmicutes;Clostridia;Clostridiales
351	0	0	0	0	0	14	Bacteria;Firmicutes;Clostridia;Clostridiales
265	203	5	21	24	5	177	Bacteria;Firmicutes;Clostridia;Clostridiales;Incertae Sedis XI
372	37	5	0	1	0	18	Bacteria;Firmicutes;Clostridia;Clostridiales;Incertae Sedis XI
57	33	1	1	1	0	0	Bacteria;Firmicutes;Clostridia;Clostridiales;Incertae Sedis XI
140	0	0	0	0	0	28	Bacteria;Firmicutes;Clostridia;Clostridiales;Incertae Sedis XI
202	0	0	0	0	0	111	Bacteria;Firmicutes;Clostridia;Clostridiales;Incertae Sedis XI
256	0	0	0	0	3	156	Bacteria;Firmicutes;Clostridia;Clostridiales;Incertae Sedis XI
295	0	0	0	0	0	120	Bacteria;Firmicutes;Clostridia;Clostridiales;Incertae Sedis XI
320	0	0	0	0	0	15	Bacteria;Firmicutes;Clostridia;Clostridiales;Incertae Sedis XI
375	0	0	0	0	0	54	Bacteria;Firmicutes;Clostridia;Clostridiales;Incertae Sedis XI
382	0	0	0	0	0	24	Bacteria;Firmicutes;Clostridia;Clostridiales;Incertae Sedis XI
394	0	0	0	0	0	29	Bacteria;Firmicutes;Clostridia;Clostridiales;Incertae Sedis XI
264	0	0	0	0	1	36	Bacteria;Firmicutes;Clostridia;Clostridiales;Incertae Sedis XI;Tissierella
277	0	0	0	0	0	21	Bacteria;Firmicutes;Clostridia;Clostridiales;Incertae Sedis XI;Tissierella
294	0	0	0	0	3	91	Bacteria;Firmicutes;Clostridia;Clostridiales;Incertae Sedis XI;Tissierella
107	0	0	0	0	0	15	Bacteria;Firmicutes;Clostridia;Clostridiales;Lachnospiraceae
152	0	0	0	0	0	39	Bacteria;Firmicutes;Clostridia;Clostridiales;Lachnospiraceae
322	0	1	0	17	0	120	Bacteria;Firmicutes;Clostridia;Clostridiales;Ruminococcaceae
68	0	0	0	0	0	30	Bacteria;Firmicutes;Clostridia;Clostridiales;Ruminococcaceae
74	0	0	0	0	0	176	Bacteria;Firmicutes;Clostridia;Clostridiales;Ruminococcaceae
90	0	0	0	0	0	13	Bacteria;Firmicutes;Clostridia;Clostridiales;Ruminococcaceae
195	0	0	0	0	0	49	Bacteria;Firmicutes;Clostridia;Clostridiales;Ruminococcaceae
201	0	0	0	0	0	19	Bacteria;Firmicutes;Clostridia;Clostridiales;Ruminococcaceae
203	0	0	0	0	0	42	Bacteria;Firmicutes;Clostridia;Clostridiales;Ruminococcaceae
212	0	0	0	0	0	27	Bacteria;Firmicutes;Clostridia;Clostridiales;Ruminococcaceae
411	0	0	0	0	0	257	Bacteria;Firmicutes;Clostridia;Clostridiales;Ruminococcaceae
431	0	0	0	0	0	39	Bacteria;Firmicutes;Clostridia;Clostridiales;Ruminococcaceae
445	0	0	0	0	0	103	Bacteria;Firmicutes;Clostridia;Clostridiales;Ruminococcaceae
204	0	0	0	0	0	26	Bacteria;Firmicutes;Clostridia;Clostridiales;Veillonellaceae
408	6	0	75	0	27	35	Bacteria;Firmicutes;Erysipelotrichi;Erysipelotrichales;Erysipelotrichaceae;Erysipelothrix
236	0	0	9	0	1	0	Bacteria;Firmicutes;Erysipelotrichi;Erysipelotrichales;Erysipelotrichaceae;Erysipelothrix
400	0	0	0	0	0	36	Bacteria;Firmicutes;Erysipelotrichi;Erysipelotrichales;Erysipelotrichaceae;Erysipelothrix
208	0	0	0	0	0	49	Bacteria;Fusobacteria;Fusobacteria;Fusobacteriales;Leptotrichiaceae
76	2	0	3	18	7	0	Bacteria;Proteobacteria
215	0	0	5	22	4	0	Bacteria;Proteobacteria
366	0	0	0	9	0	0	Bacteria;Proteobacteria
457	0	0	1	33	1	0	Bacteria;Proteobacteria
423	0	0	0	0	0	16	Bacteria;Proteobacteria;Alphaproteobacteria;Rhizobiales
449	2	0	10	0	1	0	Bacteria;Proteobacteria;Alphaproteobacteria;Rhizobiales
119	0	0	0	0	0	206	Bacteria;Proteobacteria;Alphaproteobacteria;Rhizobiales;Beijerinckiaceae;Chelatococcus
384	0	1	0	0	0	49	Bacteria;Proteobacteria;Alphaproteobacteria;Rhizobiales;Bradyrhizobiaceae;Bradyrhizobium
235	0	0	0	0	14	0	Bacteria;Proteobacteria;Betaproteobacteria
18	25	12	4	1	0	0	Bacteria;Proteobacteria;Betaproteobacteria;Burkholderiales
180	0	0	0	0	88	0	Bacteria;Proteobacteria;Betaproteobacteria;Burkholderiales;Alcaligenaceae;Alcaligenes
450	0	0	0	0	41	0	Bacteria;Proteobacteria;Betaproteobacteria;Burkholderiales;Alcaligenaceae;Alcaligenes
118	0	1	0	0	21	0	Bacteria;Proteobacteria;Betaproteobacteria;Burkholderiales;Alcaligenaceae;Tetrathiobacter
48	268	18	116	10	250	0	Bacteria;Proteobacteria;Betaproteobacteria;Neisseriales;Neisseriaceae
91	8	0	6	0	11	0	Bacteria;Proteobacteria;Betaproteobacteria;Neisseriales;Neisseriaceae
5	8	0	4	0	10	0	Bacteria;Proteobacteria;Betaproteobacteria;Neisseriales;Neisseriaceae
243	4	1	3	0	16	0	Bacteria;Proteobacteria;Betaproteobacteria;Neisseriales;Neisseriaceae
43	0	0	2	0	59	0	Bacteria;Proteobacteria;Betaproteobacteria;Neisseriales;Neisseriaceae;Vitreoscilla
396	0	0	9	0	0	0	Bacteria;Proteobacteria;Betaproteobacteria;Neisseriales;Neisseriaceae;Vitreoscilla
422	19	0	218	2608	212	0	Bacteria;Proteobacteria;Gammaproteobacteria
279	2	0	9	115	4	0	Bacteria;Proteobacteria;Gammaproteobacteria
367	3	0	4	134	39	0	Bacteria;Proteobacteria;Gammaproteobacteria
85	0	0	0	0	0	13	Bacteria;Proteobacteria;Gammaproteobacteria
172	0	0	0	54	1	0	Bacteria;Proteobacteria;Gammaproteobacteria
387	278	7	25	0	2	0	Bacteria;Proteobacteria;Gammaproteobacteria;Enterobacteriales;Enterobacteriaceae
30	4	13	2	1	6	0	Bacteria;Proteobacteria;Gammaproteobacteria;Enterobacteriales;Enterobacteriaceae
244	0	9	1	0	2	0	Bacteria;Proteobacteria;Gammaproteobacteria;Enterobacteriales;Enterobacteriaceae
247	1	16	1	0	3	0	Bacteria;Proteobacteria;Gammaproteobacteria;Enterobacteriales;Enterobacteriaceae
278	2	21	2	0	1	0	Bacteria;Proteobacteria;Gammaproteobacteria;Enterobacteriales;Enterobacteriaceae
403	0	0	0	0	26	0	Bacteria;Proteobacteria;Gammaproteobacteria;Enterobacteriales;Enterobacteriaceae
82	0	16	4	0	7	10	Bacteria;Proteobacteria;Gammaproteobacteria;Enterobacteriales;Enterobacteriaceae;Escherichia/Shigella
121	690	402	350	52	1007	0	Bacteria;Proteobacteria;Gammaproteobacteria;Enterobacteriales;Enterobacteriaceae;Morganella
66	24	46	15	3	36	0	Bacteria;Proteobacteria;Gammaproteobacteria;Enterobacteriales;Enterobacteriaceae;Morganella
361	20	4	8	0	26	0	Bacteria;Proteobacteria;Gammaproteobacteria;Enterobacteriales;Enterobacteriaceae;Morganella
391	19	32	3	1	144	0	Bacteria;Proteobacteria;Gammaproteobacteria;Enterobacteriales;Enterobacteriaceae;Morganella
216	5	10	1	1	24	0	Bacteria;Proteobacteria;Gammaproteobacteria;Enterobacteriales;Enterobacteriaceae;Morganella
245	7	0	2	0	0	0	Bacteria;Proteobacteria;Gammaproteobacteria;Enterobacteriales;Enterobacteriaceae;Morganella
272	3	15	5	1	10	0	Bacteria;Proteobacteria;Gammaproteobacteria;Enterobacteriales;Enterobacteriaceae;Morganella
193	768	1305	503	41	68	3	Bacteria;Proteobacteria;Gammaproteobacteria;Enterobacteriales;Enterobacteriaceae;Proteus
120	0	36	0	4	137	0	Bacteria;Proteobacteria;Gammaproteobacteria;Enterobacteriales;Enterobacteriaceae;Proteus
71	6	22	5	1	4	0	Bacteria;Proteobacteria;Gammaproteobacteria;Enterobacteriales;Enterobacteriaceae;Proteus
287	8	8	1	0	0	0	Bacteria;Proteobacteria;Gammaproteobacteria;Enterobacteriales;Enterobacteriaceae;Proteus
392	0	16	0	0	0	0	Bacteria;Proteobacteria;Gammaproteobacteria;Enterobacteriales;Enterobacteriaceae;Proteus
439	2	12	1	0	4	0	Bacteria;Proteobacteria;Gammaproteobacteria;Enterobacteriales;Enterobacteriaceae;Proteus
364	377	274	335	31	32	0	Bacteria;Proteobacteria;Gammaproteobacteria;Enterobacteriales;Enterobacteriaceae;Providencia
434	980	2994	1028	83	4560	0	Bacteria;Proteobacteria;Gammaproteobacteria;Enterobacteriales;Enterobacteriaceae;Providencia
241	3	67	6	2	82	0	Bacteria;Proteobacteria;Gammaproteobacteria;Enterobacteriales;Enterobacteriaceae;Providencia
116	0	10	0	0	13	0	Bacteria;Proteobacteria;Gammaproteobacteria;Enterobacteriales;Enterobacteriaceae;Providencia
117	1	13	0	0	29	0	Bacteria;Proteobacteria;Gammaproteobacteria;Enterobacteriales;Enterobacteriaceae;Providencia
221	1	37	1	0	37	0	Bacteria;Proteobacteria;Gammaproteobacteria;Enterobacteriales;Enterobacteriaceae;Providencia
273	0	14	0	0	1	0	Bacteria;Proteobacteria;Gammaproteobacteria;Enterobacteriales;Enterobacteriaceae;Providencia
360	0	45	0	2	7	0	Bacteria;Proteobacteria;Gammaproteobacteria;Enterobacteriales;Enterobacteriaceae;Providencia
417	0	28	0	0	5	0	Bacteria;Proteobacteria;Gammaproteobacteria;Enterobacteriales;Enterobacteriaceae;Providencia
137	0	0	0	0	14	0	Bacteria;Proteobacteria;Gammaproteobacteria;Pseudomonadales;Moraxellaceae;Acinetobacter
370	0	0	0	0	13	0	Bacteria;Proteobacteria;Gammaproteobacteria;Pseudomonadales;Pseudomonadaceae;Pseudomonas
257	39	12	491	4032	593	47	Bacteria;Proteobacteria;Gammaproteobacteria;Xanthomonadales;Xanthomonadaceae
98	3	0	26	122	32	0	Bacteria;Proteobacteria;Gammaproteobacteria;Xanthomonadales;Xanthomonadaceae
174	637	73	34	6	0	0	Bacteria;Proteobacteria;Gammaproteobacteria;Xanthomonadales;Xanthomonadaceae
184	0	3	42	123	4	175	Bacteria;Proteobacteria;Gammaproteobacteria;Xanthomonadales;Xanthomonadaceae
432	0	0	0	51	2	0	Bacteria;Proteobacteria;Gammaproteobacteria;Xanthomonadales;Xanthomonadaceae
44	0	0	0	0	267	0	Bacteria;Proteobacteria;Gammaproteobacteria;Xanthomonadales;Xanthomonadaceae;Ignatzschineria
47	0	0	0	0	2389	0	Bacteria;Proteobacteria;Gammaproteobacteria;Xanthomonadales;Xanthomonadaceae;Ignatzschineria
170	0	0	0	0	14	0	Bacteria;Proteobacteria;Gammaproteobacteria;Xanthomonadales;Xanthomonadaceae;Ignatzschineria
171	0	0	0	0	14	0	Bacteria;Proteobacteria;Gammaproteobacteria;Xanthomonadales;Xanthomonadaceae;Ignatzschineria
293	0	0	0	0	107	0	Bacteria;Proteobacteria;Gammaproteobacteria;Xanthomonadales;Xanthomonadaceae;Ignatzschineria
336	0	0	0	0	16	0	Bacteria;Proteobacteria;Gammaproteobacteria;Xanthomonadales;Xanthomonadaceae;Ignatzschineria
416	0	0	0	0	23	0	Bacteria;Proteobacteria;Gammaproteobacteria;Xanthomonadales;Xanthomonadaceae;Ignatzschineria
0	0	0	0	0	0	22	Bacteria;Proteobacteria;Gammaproteobacteria;Xanthomonadales;Xanthomonadaceae;Stenotrophomonas

## Sheet: OTU representative sequences
>0
AGTGAACGCTGGCGGTAGGCCTAACACATGCAAGTCGAACGGCAGCACAGGAGAGCTTGCTCTCTGGGTGGCGAGTGGCGGACGGGTGAGGAATACATCGGAATCTACTCTGTCGTGGGGGATAACGTAGGGAAACTTACGCTAATACCGCATACGACCTACGGGTGAAAGCAGGGGATCTTCGGACCTTGCGCGATTGAATGAGCCGATGTCGGATTAGCTAGTTGGCGGGTAAAGGCCCACCAAGGCGACGATCCGTAGCTGGTCTGAGAGGATGATCAGCCACACTGGAACTGAGACACGGTCCAGACTCCTACGGGAGGCAGCAGTGGGGAATATTGGACAATGGGCGCAAGCCTGATCCAGCCATACCGCGTGGGTGAAGAAGGCCTGG
>107
GATGAACGCTGGCGGCGTGCTTAACACATGCAAGTCGAACGAGGCAATATAACAGAAGCTCTTCGGAGTGGAAGATGTATTGACTGAGTGGCGGACGGGTGAGTAACGCGTGGGTAACCTACCTCATACAAGGGGATAACAGTTAGAATAGCTGCTAATACCGTATAAGCACACAGAACCGCATGGTTCAGTGTGAAAACTCCGGTGTATGAGATGGACCCAGCGTCTGATTAGCTAGTTGGTAAGGTAATGGCTTACCAAGGCGACGATCAGTAGCCGACTGAGAGGTGATCGGCCACATTGGGGACTGAGACACGGCCCAAACTCCTACGGGAGCAGCAGTGGGAATATG
>116
ATTGAACGCTGGCGGCAGGCCTAACACATGCAAGTCGGGCGGTAACAGGGAGAAGCTTGCTTCTCTGCTGACGAGCGGCGGACGGGTGAGTAATGTATGGGATCTGCCCGATAGAGGGGATAACTACTGGAAACGGTAGCTAATACCGCATAATCTCTCAGGAGCAAAGCAGGGGAACTTCGGTCCTTGCGCTATCGGATGAACCCATATGGGATTAGCTAGTTGGTGAGGTAATGGGCTCACCAAGGCGACGATCCCTAGCCTGGTCTGAGAGGGATGGATCAGCCACACTGGGGACTGAGACACGGGCCCAGACTCCTACGGGGGAGGGCAGCAGTGGGGGAATATTGCACAATGGGCGCAAGCCCTGATGCAGCCAT
>117
ATTGAACGCTGGCGGCAGGCCTAACACATGCAAGTCGAGCGGTAACAGGGGTAAGCTTTGCTTCTCGACTGACGAGCGGCGGACGGGTGAGGTAATGTATGGGGATCTGCCCGATAGAGGGGGGATAACTACTGGAAACGGTAGCTAATACCGCACTAATCTCTCAGGAGCAAAGCAGGGGAACTTCGGTCCTTGCGACTAGTCGGAT
>118
ATTGAACGCTAGCGGGATGCCTTACACATGCAAGTCGAACGGCAGCGGGAAAGTAGCTTGCTACTTTTGCCGGCGAGTGGCGAACGGGTGAGTAATGTATCGGAACGTGCCCAGTAGCGGGGGATAACTACGCGAAAGCGTGGCTAATACCGCATACGCCCTACGGGGGAAAGGGGGGGATCTTAGGACCTCTCACTATTGGAGCGGCCGATATCGGATTAGCTAGTTGGTGGGGTAAAGGCCTACCAAGGCGACGATCCGTAGCTGGTTTGAGAGGACGACCAGCCACACTGGGACTGAGACACGGCCCAGACTCCTACGGGAGGCAGCAGTGGGATTTTGGACAATGGGGAACCCTGATCCAGCCATCCCGCGTGTGC
>119
AGCGAACGCTGGCGGCAGGCTTAACACATGCAAGTCGAACGCATTCCTTCGGGGATGAGTGGCAGACGGGTGAGTACCACGTGGGAACGTACCTTCCAGTTCGGAATAACACAGGGAAACTTGTGCTAATACCGGATACGTCCGAGAGGAGAAAGATTTATTGCTGGAAGATCGGCCCGCGTCTGATTAGCTTGTTGGTGAGGTAATGGCTCACCAAGGCGACGATCAGTAGCTGGTCTGAGAGGATGATCAGCCACACTGGGACTGAGACACGGCCCAGACTCCTACGGGAGGCAGCAGTGGGGAATATTGGACAATGGGCGCAAGCCTGATCCAGCCATGCCGCGTGAGTGAAGAAGGCCTTAGGGTTTGTAAAGCTCTTTCGACGGGGACGATAAT…
>120
ATTGAACGCTGGCGGCAGGCCTAACACATGCAAGTCGAGCGGTAACAGGAGAAAGCTTGCTTTCTTGCTGACGAGCGGCGGACGGGTGAGTAATGTATGGGGATCTGCCCGATAGAGGGGGATAACTACTGGAAACGGTGGCTAATACCGCATAATGTCTACGGACCAAAGCAGGGGCTCTTCGGACCTTGCACTATCGGATGAACCCATATGGGATTAGCTAGTAGGTGGGGTAAAGGCTCACCTAGGCGACGATCTCTAGCTGGTCTGAGAGGATGATCAGCCACACTGGGACTGAGACACGGCCCAGACTCCTACGGGAGGCAGCAGTGGGGAATATTGCACAATGGCGCAAGCCTGATGCAGCCATGCCGCGTGTATGAAGAAGGCCTTAGGGTT…
>121
ATTGAACGCTGGCGGCAGGCCTAACACATGCAAGTCGGGCGGTAACAGGGAGAAGCTTGCTTCTCTGCTGACGAGCGGCGGACGGGTGAGTAATGTATGGGGATCTGCCTGATGGAGGGGATAACTACTGGAAACGGTAGCTAATACCGCATAATGTCTCCGGACCAAAGCGGGGACCTTCGGGCCTCGCACCATCAGATGAACCCATATGGGATTAGCTTGTAGGTGAGGTAACGGCTCACCTAGGCGACGATCCCTAGCTGGTCTGAGAGGATGATCAGCCACACTGGGACTGAGACACGGCCCAGACTCCTACGGGAGCAGCAGTGGGGAATATTGCACAATGGGCGCAAGCCTGATGCAGCCATGCCGCGTGTATGAAGAAGGCCTTCGGTTGTA…
>137
ATTGAACGCTGGCGGCAGGCTTAACACATGCAAGTCGAGCGGATGAGAGTAGCTTGCTACTTGATTCAGCGGCGGACGGGTGAGTAATACTTAGGAATCTGCCTATTAGTGGGGGACAACGTTTCGAAAGAAACGCTAATACCGCATACGCCCTACGGGGGAAAGCAGGGGATCACTTGTGACCTTGCGCTAATAGATGAGCCTAAGTCGGATTAGCTAGTTGGTGGGGTAAAGGCCTACCAAGGCGACGATCTGTAGCGGGTCTGAGAGGATGATCCGCCACACTGGGACTGAGACACGGCCCAGACTCCTACGGGAGGCAGCAGTGGGGAATATTGGACAAGTGGGGGGAACCCTGATCCAGCCATGCCGCGTGTGTGAAGAAGGCCTTATGGTTGT…
>140
GACGAACGCTGGCGGCGTGCCTAACACATGCAAGTCGAGCGAGATGCCTATAACAGATTCCTTCGGGATGAAGACTTAGGTATTCTAGCGGCGGATGGGTGAGTAACGCGTGAGAAACCTGCCTTTCACAAGGGAACAGCCTCGAGAAATCGGGATTAATGCCCTATGATACCTAAAGATCGCATGATCTTTTCGTTAAAGCGTAAAGCGGTGAAAGATGGTCTCGCGTCCCATTAGCTAGTTGGTGAGATAAAAGCTCACCAAGGCTACGATGGGTAGCCGGCCTGAGAGGGCGACCGGCCACACTGGAACTGAGACACGGTCCAGACTCCTACGGGAGGCAGCAGTGGGAATCTTGCACAATGAGGAACTCTGATGCAGCGACGCCGCGTGAACGATG
>141
GACGAACGCTGGCGGCACGCCTAACACATGCAAGTCGAACGAGACCTATTGGAAAGTTTACTTTCCGAGAACGTCGAGTGGCGAACGGGTGAGTAACACGTGAGTAATCTGCCTTCAAGAGGGGGAATAACGTTTGGAAACAAACGCTAATACTCCATAATGTAACATTTGGGCATCCTAATGTTATTAAAGATTTATCGCTTGGAGATGAACTCGCGCCTAATTAGATAGTTGGTGAGGTAATGGCTCACCAAGTCGACGATTAGTAGCCGGACTGAGAGGTTGATCGGCCACATTGGGACTGAGACACGGCCCAGACTCCTACGGGAGGCAGCAGTGGGGGATCTTGCACAATGGAGGAACTCTGATGCAGCGATGCCGCGTGAAGGAGAAGGTCTT…
>142
GACGAACGCTGGCGGCGTGCTTAACACATGCAAGTCGAACGGGGATTATATAACAGAAGCCTTCGGTGGAAGAATTATAATTCTAGTGGCGGACGGGTGAGTAACGCGTGAGGAACCTGCCCTAAAGTGGGGAATAACAACGAGAAATCGTTGCTAATACCGCATAAGACTACAGGATCGCATGATCTAGGAGTCAAAGATTTATCGCTTTAGGATGGCCTCGCGTCCCATTAGCTAGTTGGTAGGGTAATGGCCTACCAAGGCGACGATGGGTAGCCGAGCTGAGAGGCTGATCGGCCACACTGGGACTGAGACACGGCCCAGACTCCTACGGGAGGCAGCAGTGGGGAATATTGGGCAATGGGCGAAAGCCTGACCCAGCAACGCCGCGTGAAGGAG…
>144
GACGAACGCTGGCGGCGTGCCTAATACATGCAAGTCGTGCGAACGAAGGAGGTGCTTGCACCTCCCTAGTTAGCGGCGGATGGGTGAGTAACACGTGGGCAACCTGCCCTGCAGATGGGGATAACTCCGGGAAACCGGGGCTAATACCGAATAATTCTACACTTCTCATGAAGCGTAGCTAAAAGACGGTTTCGGCTGTCACTGCAGGATGGGCCCGCGGCGCATTAGCTAGTTGGTGGGGTAAAGGCTCACCAAGGCCACGATGCGTAGCCGACCTGAGAGGGTGATCGGCCACACTGGGACTGAGACACGGCCCAGACTCCTACGGGAGCAGCAGTAGGGAATCTTCCACAAATGGACAAAGTCTGATGGAGCGACGCCGCGTGAGTGATGAAGGTT…
>152
GATGAACGCTGGCGGCGTGCTTAACACATGCAAGTCGAACGAAGCAATATAACAGAAGCTCTTCGGAGTGGAAGATGTATTGACTGAGTGGCGGACGGGTGAGTAACGCGTGGGTAACCTACCTCATACAAGGGGGATAACAGTTAGAAATAGCTGCTAATACCGTATAAGCACACAGAACCGCATGGTTTAGTGTGAAAAACTCCGGTGGTATGAGATGGACCCGCGTCTGATTAGCTAGTTGGTAAGGTAATGGCTTACCAAGGCGACGATCAGTAGCCGACCTG
>155
GACGAACGCTGGCGGCGTGCCTAATACATGCAAGTCGAACGCTTCATCTTTTCACCGAGTGCTTGCACTCACCGAAAGAAGAAGAGTGGCGGACGGGTGAGTAACACGTGGGTAACCTGCCCGATTAGAGGGGGGATAACACTTGGAAACAGGTGCTAATACCGCATAATTGTTTGAGTCGCATGACTCGGACATGAAAGACGCTTTCGGGGTCACTAATGGATGGACCCCGCGCTGGCATTAGTTAAGTTGGTGAGGTAATGGGCTCACCAAGACCATGATGCATA
>169
GACGAACGCTGGCGGCGTGCCTAATACATGCAAGTCGAGCGCTTCTTGTAGGACATGAAAACTGCGTACTTGTACAAAAGTTAGAATGACCTACGCTGAAGAGCGGCGAACGGGTGAGTAACACGTAGGTAACCTACCTAATAGTCTGGGATAACTTATGGAAACATTTGCTAATACCAGATACGAACAATTGATGGCATCATTAATTGTTGAAAGGAGCTTTACAGCTTCGCTACAAGATGGACCTGCGGTGCATTAGCTAGTTGGTGAGATAACAGCCACCAAGGCAATGATGCATAGCCGACCTGAGAGGTGACCGGCCACACTGGGACTGAGATACGGCCCAGACTCCTACGGGAGGC
>17
GATGAACGCTGGCGGCATGCCTAATACATGCAAGTCGAACGAGAGAAACCAAGAAGCTTGCTTCATGGTGGATCCAGTGGCAAATGGGTGAGTAACACGTGAATAATCTGCCCTCAAGACAGGGATAACTACTGGAAACAGTTTGTAATACCTGATAATTACTCTGGAGGCATCTCTGGAAGTAAAAGTTTAGATACGCTTGAGGATGAGTTCGCGGTGCATTAGTTAGTTGGTAAGGTAACGGGCTTTACCAAGACAATGATGCATAGCCGGCCTGAGAGGGGTGTACGGGCCACACTGGGGACTGAGACACGGGCCCAGACTCCTACGGGGGAGG
>170
ATTGAACGCTGGCGGTATGCTTAACACATGCAAGTCGAACGGCAGCACGAGGAAAGTTTACTTTCTTCGGTGGCGAGTGGCGGACGGGTGAGTAATACATAGGAATCTACCTTTTAGTCTAGGATAACTACCCGAAAGGGTGGCTAATACTGGATGTGGACTACGGTTAAAGTACAGGGGACCGTTCGGGCCGTTGCGCCTAAGAGATGAGCCGTATGTGGGATTAGCTAGTTGGTGAGGTAATGGCTCACCAAGGCGACGATCTCTAGCTGGTTTGAGAGGGATGATCAGCCACACTGGGGACTGAGACACGGGCCCAGACTCCTACGGGGAGGGCAGCAGTGGGGGGAATATTGGGGACAA
>171
ATTGAACGCTGGCGGCAGGCCTAACACATGCAAGTCGAGCGGTAACAGGGGAAGCTTGCTTCTCGCTGACGAGCGGCGGACGGGTGAGTAATACATAGGAATCTACCTTTTAGTCTAGGATAACTACCCGAAAGGTGGCTAATACTGGATGTGGACTACGGTTTAAAGCAGGGGACCTTCGGGCCTTGCGCTAAGAGATGAGCCTATGTGGGATTAGCTAGTTGGTGAGGTAATGGCTCACCAAGGGCGACGATCTCTAGCTGGTTTGAGAGGGATGATCAGCCACACTGGGGACTGAGACACGGGCCCAGGACTCCTACGGGGAGGCAGCAGGTGGGGGGAATAGTTGGGGACAATGGGGGC
>172
ATTGAACGCTGGCGGTATGCTTAACACATGCAAGTCGAACGGTAACGACAGAGAGCTTGCTCTCTGGGCGACGAGTGGCGGACGGGTGAGTAATATATAGGAACCTTCCTCATAGTTTGGGATAAGCACTCGAAAGAGTGTCTAATACTGGATGTGAACTACGGTTTAAAGCAGGGGATCTTCGGACCTTGTGCTATGAGATGGGCCTATACAAGATTAGCTAGTTGGTGAGGTAAATGGCTCACCAAGGCGACGATCTTTAGCTGGTTTGAGAGGGATGACCAGCCACACTGGGGACTGAGGACACGGGCCCAGACTCCTACGGGG
>173
GACGAACGCTGGCGGCGTGCCTAATACATGCAAGTCGAACGCAATTTATCACACCGAGTGCTTGCACTCACCGTGATAATTGAGTGGCGGACGGGTGAGTAACACGTGGGTAACCTGCCCATTAGTGGGGGATAACACTTGGAAACAGGTGCTAATACCGCATAATTGTTTGAGCCGCATGGCTCGGATATGAAAGACGCTTTCGGGTGTCGCTAATGGATGGACCCGCGCTGCATTAGTTAGTTGGGTGAGGGTAATGGGGCTCACCAAGACCGTGATGCATAGCCGACTGGAGAGGGGTGATCGGGCCACACTGGGGACTGGAGACACGGGCCCCAGACCTCCTACGGGGGAGCAGCAGTA
>174
ATTGAACGCTGGCGGTATGCTTAACACATGCAAGTCGAACGGCAGCATGGAAAGAACTTGTTCTTTCTGATGGCGAGTGGCGGACGGGTGAGTAATACATAGGAATCTGCCTTATAGTTTGGGATAACTACTCGAAAGAGTGGCTAATACCGGATGTGGACTACGGTTTAAAGCAGGGGATCTTCGGACCTTGCGCTATAAGATGAGCCTATGCAAGATTAGCTAGTTGGTGGGGTAAAGGCTCACCAAGGCAACGATTTTTAGCTGGGTCTGAGAGGATGATCAGCCACACTGGGGACTGAGACACGGGCCCAGGACTCCTACGGGGAGGCAGCAGGTGGGGGGAAT
>179
GACGAACGCTGGCGGCGTGCTTAACACATGCAAGTCGAACGGGTGCTTAGTTGGAAAGACTTCGGTCAGGAAGATTAAGTTACTAGTGGCGGACGGGTGAGTAACGCGTGAGGAACCTGCCCTCAAGTGGGGAATAACAGCGAGAAATCGTTGCTAATACCGCATAAGACTACAGGATCGCATGATCTAGGAGTCAAAGATTTATCGCTTGAGGATGGCCTCGCGTCCCATTAGCTAGTTGGTAAGGTAATGGCTTACCAAGGCGACGATGGGTAGCCGAGCTGAGAGGCTGATCGGCCACACTGGGACTGAGACACGGCCCAGACTCCTACGGGAGGCAGCAGTGGGGAATATTGGGCAATGGGCGCAAGCCTGACCCAGCAACGCCGCGTGAAGGAA…
>18
ATTGAACGCTGGCGGCATGCTTTACACATGCAAGTCGAACGGCAGCATAAGGAGCTTGCTCCTTGATGGCGAGTGGCGAACGGGTGAGTAATACATCGGAACGTGCCCAGTAGTGGGGGATAACTGATCGAAAGATTAGCTAATACCGCATACAACCTATGGGTAAAAGCAGGGGACCTTAGGGCCTTGTGCTATTGGAGCGGCCGATGTCAGATTAGGTAGTTGGTGGGGTAAGAGCCTACCAAGCCGACGATCTGTAGCTGGGTTTGAGAGGGATGACCAGCCACACTGGGGACTGAGACACGGGCCCAGACTCCTACGGGGAGGCAGCAGTGGGGGGAATATTGGACAATGGGGGGAAACCCCTGATCCCAGCGATGCCGCGTGCAGGA
>180
ATTGAACGCTAGCGGGATGCTTTACACATGCAAGTCGAACGGCAGCACAGGAGAGCTTGCTCTCCGGGTGGCGAGTGGCGGACGGGTGAGTAATATATCGGAACGTGCCTAGTAGCGGGGGATAACTACTCGAAAGAGTGGCTAATACCGCATACGCCCTACGGGGGAAAGGGGGGATCGCAAGACCTCTCACTATTAGAGCGGCCGATATCGGATTAGCTAGTTGGTGGGGTAAAGGCTCACCAAGGCAACGATCCGTAGCTGGTTTGAGAGGACGACCAGCCACACTGGGACTGAGACACGGCCCAGACTCCTACGGGAGGCAGCAGTGGGGAATTTTGGACAATGGGGGGAAACCCTGATCCAGCCATCCCGCGTGTATGATGAAGGCCTTGGTTG…
>182
GACGAACGCTGGCGGCGTGCCTAATACATGCAAGTCGAACGCTTCATCTTTCACCGAGTGCTTGCACTCACCGAAAGAAGAAGAGTGGCGGACGGGTGAGTAACACGTGGGTAACCTGCCCATTAGAGGGGATAACACTTGGAAACAGGTGCTAATACCGCATAATCGTTTGAGCCGCATGGCTCGGATGTGAAAGACGCTTTCGGGTGTCACTAATGGATGGACCCGCGCTGCATTAGTTAGTTGGTGAGGTAATGGCTCACCAAGACCGTGATGCATAGCCGACCTGAGAGGGTGATCGGCCACACTGGGACTGAGACACGGCCCAGACTCCTACGGGAGGCAGCAGTAGGGAATCTTCGGCAATGGACGAAAGTCTGACCGAGCAACGCCGCGTGA…
>184
ATTGAACGCTGGCGGTATGCTTAACACATGCAAGTCGAACGGTAACATAAGAGAGCTTGCTCTCTTGATGACGAGTGGCGGACGGGTGAGTAACATATAGGAACCTTCCTCATAGTTTGGGATAACTACTCGAAAGAGTGGCTAATACCGGATGTGGACTACGGTTTAAAGCAGGGGATCTTCGGACCTTGCGCTACGAGATGGGCCTATATAAGATTAGCTAGTTGGTGGGGTAAAGGCTCACCAAGGCGACGATCTTTAGCTGGTTTGAGAGGATGATCAGCCACACTGGGACTGAGACACGGCCCAGACTCCTACGGGAGGCAGCAGTGGGGAATATTGGACAATGGGGGCAACCCTGATCCAGCAATACCGCGTGTGTGAAGAAGGCCTTCGGGT…
>186
GACGAACGCTGGCGGCGTGCTTAACACATGCAAGTCGAACGGGTGCTTATTCGGAAAGGCTTCGGCTCGGAAGAATAAGTTACTAGTGGCGGACGGGTGAGTAACGCGTGAGGAACCTGCCCTCAAGTGGGGAATAACAACGAGAAATCGTTGCTAATACCGCATAAGACTACAAGATCGCATGATCAAGGAGTCAAAGATTTATCGCTTGAGGATGGCCTCGCGTCCCATTAGCTAGTTGGTAAGGTAATGGCTTACCAAGGCGACGATGGGTAGCCGAGCTGAGAGGCTGATCGGCCACACTGGGACTGAGACACGGCCCAGACTCCTACGGGAGGCAGCAGTGGGGAATATTGGGCAATGGGCGCAAGCCTGACCCAGCAACGCCGCGTGAAGGAG…
>189
GACGAACGCTGGCGGCGTGCCTAATACATGCAAGTCGAACGCTTCTTCGAAAGGTGCTTGCACCTTTCATATAAGAAGAGTGGCGGACGGGTGAGTAACACGTGGGTAACCTACCCTTCAGCGGGGGATAACACTTGGAAACAGGTGCTAATACCGCATAATTGGTTTTGCCGCATGGCAGAACTATGAAAGACGCTTTCGGGTGTCACTGAAGGATGGACCCGCGCCGCATTAGTTAGTTGGTGAGGTAATGGCTCACCAAGACGATGATGCGTAGCCGACCTGAGAGGGTGATCGGCCACACTGGGACTGAGACACGGCCCAGACTCCTACGGGAGCAGCAGTAGGGAATCTTCGGCAATGGACGAAAGTCTGACCGAGCAACGCCGCGTGAGTGAA…
>193
ATTGAACGCTGGCGGCAGGCCTAACACATGCAAGTCGAGCGGTAACAGGAGAAAGCTTGCTTTCTTGCTGACGAGCGGCGGACGGGTGAGTAATGTATGGGGATCTGCCCGATAGAGGGGGATAACTACTGGAAACGGTGGCTAATACCGCATGACGTCTACGGACCAAAGCAGGGGCTCTTCGGACCTTGCGCTATCGGATGAACCCATATGGGATTAGCTAGTAGGTGAGGTAATGGGCTCACCTAGGCGACGATCTCTAGCTGGGTCTGAGAGGATGATCAGCCACACTGGGGACTGAGACACGGGCCCAGACTCCTACGGGGGAGGGCAGCAGTGGGGGGAATATTGCACAATGGGCGCAAGCCCTGATGCAGCCATGCCGCGTGTATGAAGAAG…
>194
GACGAACGCTGGCGGCGTGCTTAACACATGCAAGTCGAACGAGGATACCTAGACAGAAGCCTTCGGGTGGAAGACTTTGTATTCGAGTGGCGGACGGGTGAGTAACGCGTGAGTAACCTGCCTTGAAGAGGGGAATAACAACGAGAAATCGTTGCTAATACCGCATAAGACTACAGGATCGCATGATCTAGGAGTCAAAGATTTATCGCTTCAAGATGGACTCGCGTCCCATTAGCTAGTTGGTAGGGTAATGGCCTACCAAGGCGACGATGGGTAGCCGGACTGAGAGGTCGATCGGCCACACTGGGACTGAGACACGGCCCAGACTCCTACGGGAGGCAGCAGTGGGGAATATTGGGCAATGGGCGAAAGCCTGACCCAGCAACGCCGCGTGAAGGA…
>195
GACGAACGCTGGCGGCACGCCTAACACATGCAAGTCGAGCGGGGTGTTACGCTGTGAAACCTTCGGTGGAACTTGTAACACTTAGCGGCGGACGGGTGAGTAACACGTGAGCAACCTACCCTGGAGTGGGGAATAACACTTGGAAACAGGTGCTAATACCGCATAATGTGAAGAGATGGCATCATCTTTTTCACCAAAGATTTATCGCTTTGGGATGGGCTCGCGCCTGATTAGATAGTTGGTGGGGTAATGGCCTACCAAGTCTACGATCAGTAGCCGGACTGAGAGGTTGATCGGCCACATTGGGACTGAGACACGGCCCAGACTCCTACGGGAGGCAGCAGTGGGGGATATTGCACAATGGGGGAAACCCTGATGCAGCGATGCCGCGTGAACGAA…
>2
GATGAACGCTGGCGGCGTGCTTAACACATGCAAGTCGAACGATGAAGCCCTGCTTGCAGGGTGGATTAGTGGCGAACGGGTGAGTAACACGTGAGTAACCTGCCCCTGACTCTGGGATAAGCCCGGGAAACTGGGTCTAATACCGGATATGACTTCCTACTGCATGGTGGGTTGTTGAAAGATTTATCGGTGGGGGATGGACTCGCGGCCTATCAGCTTGTTGGTGAGGTAATGGCTCACCAAGGCGACGACGGGGTAGCCGGGCCTGGAGAGGGGTGACCGGGCCACACTGGGGACTGAGACACGGGCCCAGACTCCTACGGGGAGCAGCAGTGGGGAATATTGCACAATGGGGGCGAAGCCCTGATGCAGCGACGCCGCGTGAGGGATGACGG
>200
GATGAACGCTGGCGGCATGCCTAATACATGCAAGTCGAACGAGAAGGTTGAATGCTTGCATTCAACTAGAGAGTGGCAAATGGGTGAGTAACACGTGAGTAATCTGCCCTTAAGACTGGGATAACTACTGGAAACAGTTTGTAATACCGGATAATTACTCTGGGGGCATCCCCGGAAGTAAAAAGCTTTAATGCACTTAAGGATGAGCTCGCGGCGTATTAGCTAGTTGGTAGGGTAACGGCCTACCAAGGCAATGATACGTAGCCGGCCTGAGAGGGTGTACGGCCACACTGGGACTGAGACACGGCCCAGACTCCTACGGGAGGCAGCAGTAGGGAATTTTTCGGGCAATGGAGGAAACTCTGACCGAGCGATGCCGCGTGAACGATGAAGGCCTTC…
>201
GACGAACGCTGGCGGCACGCCTAACACATGCAAGTCGAACGGAACCTATTGAAAGCTTGCTTTCGAGAAAGTTTAGTGGCGAACGGGTGAGTAACACGTGAGCAATCTACCTTTAAGAGGGGGATAACATTTGGAAACAAATGCTAATACCGCATAAAATAGTAACCTGGCATCAGGAAACTATCAAAGATTTTATCGCTTAAAGATGAGCTCGCGCCTAATTAGATAGTTGGTGAGGTAATGGCTCACCAAGTCAACGATTAGTAGCCGGACTGAGAGGTTGATCGGCCACATTGGGACTGAGACACGGCCCAGACTCCTACGGGAGGCAGCAGTGGGGGATATTGCACAATGGAGGAAACTCTGATGCAGCGATGCCGCGTGAGGGAGAAGGTCTTC…
>202
GACGAACGCTGGCGGCGTGCCTAACACATGCAAGTTGAGCGAAGTTCTTAGGACAGATTCCTTCGGGATGAAGACCTAAGAATCTTAGCAGCAAACGGGTGAGTATCGCGTGAGAAACCTGCCATACACAAGGGGAATAGCCTCGGGAAACCGGGATTAATACCCTATGAGACTTAAAAGACACATGTCTTTTTGGTTAAAGCGTAAAGCGGTGAATGATGGTCTCGCGTCCCATTAGCTAGTTGGTGAGATAAAAGCTCACCAAGGCAACGATGGGTAACCGGCCTGAGAGGGCGATCGGTCACACTGGAACTGAGACACGGTCCAGACTCCTACGGGAGGCAGCAGTGGGGAATATTGCACAATGGAGGAAACTCTGATGCAGCGACGCCGCGTGAA…
>203
GACGAACGCTGGCGGCGCGCCTAACACATGCAAGTCGAACGGGATTTACAGACGGAAGCTTCGGTGGAAGACTGTAATATCTAGTGGCGGACGGGTGAGTAACACGTGAGCAACCTACCCTGGAGTGGGGAATAACATTCGGAAACGGATGCTAATACCGCATGATGTTAATGGAAGGCATCTTCTGTTAACCAAAGATTTATCGCTCTGGGATGGGCTCGCGCCTGATTAGCTAGTTGGTAAGGTAATGGCTTACCAAGGCAACGATCAGTAGCCGGACTGAGAGGTCGATCGGCCACATTGGGACTGAGACACGGCCCAGACTCCTACGGGAGGCAGCAGTGGGGGATATTGCACAATGGAGAAACTCTGATGCAGCGACGCCGCGTGAACGATGAC…
>204
GACGAACGCTGGCGGCGTGCTTAACACATGCAAGTCGAACGGACCTGATTTAAGCTTGCTTAATGAAAGGTTAGTGGCGAACGGGTGAGTAACGCGTAGGCAACCTGCCCTTTAGACGGGACAACATTCCGAAAGGGATGCTAATACCGGATGAGCTCTTTTATACGCCTGTATGAAAGAAGAAAGGTGGCCTCTATTTATAAGCTACCGCTAAAGGATGGGCCTGCGTCTGATTAGCTAGTTGGAGTGGTAACGGCACACCAAGGCAACGATCAGTAGCCGGTCTGAGAGGATGAACGGCCACACTGGGACTGAGACACGGCCCAGACTCCTACGGGAGGCAGCAGTGGGGGAATTTTCCGCAATGGACGAAAGTCTGACGGAGCAACGCCGCGTGAG…
>208
GATGAACGCTGACAGAATGCTTAACACATGCAAGTCTATGAGAAATTATGTTAGCTTGCTAACATGAGAGTATCATGGCGGACGGGTGAGTAACGCGTAAAGAACTTGCCCCTCAGACTGGGATAACAGTTGGAAACGACTGATAAGACTGGATATTATTAACGTATAGCATTGTATGTTAATGAAAAGAGATGCTGAGGGAGAGCTTTGCGTCCTATTAGTTAGTTGGTGAGGTAAGAGCTCACCAAGACGATGATAGGTAGCCGGCCTGAGAGGGTGAACGGCCACAAGGGGACTGAGATACGGCCCTTACTCCTACGGGAGGCAGCAGTGGGGAATATTGGACAATGGAGGCAACTCTGATCCAGCAATTCTGTGTGCACGAAG
>212
GATGAACGCTGGCGGCACGCCTAACACATGCAAGTCGAACGGGACCTAGAGAGTGCTTGCACTTTCGAAAGTCTAGTGGCGGACGGGTGAGTAACACGTGAGCAACCTACCTTTTAGAGGGGAATAACGTCTGGAAACGGACGCTAATACCGCATAACATATGAGATCGGCATCGGTCACATATCAAAGATTTATCGCTAAAAGATGGGCTCGCGCCTGATTAGATAGTTGGTGAGGTAATGGCTCACCAAGTCAGCGATCAGTAGCCGGACTGAGAGGTTGATCGGCCACATTGGGACTGAGACACGGCCCAGACTCCTACGGGAGGCAGCAGTGGGGGATATTGCACAATGGGGAACCCTGATGCAGCGATGCCGCGTGAGGGAAG
>213
GATGAACGCTAGCGACAAGCCTAACACATGCAAGTCGAGGGGCAGCATTAAAGTAGCTTGCTACTTTAGATGGCGACCGGCGCACGGGTGAGTAACGCGTATGCAACCTACCTATTACAGGGGCATAACCCGGAGAAATTCGGACTAATACCGCATAATACTTTAGAGTCGCATGACTTTAAATTTAAAGATTTATTGGTAGTAGATGGGCATGCGTTCCATTAGCCAGTTGGTGAGGTAACGGCTCACCAAAGCAACGATGGATAGGGGAACTGAGAGGTTTATCCCCCACACTGGAACTGAGACACGGACCAGACTCCTACGGGAGGCAGCAGTGAGAATATTGGTCAAGTGGGCGAGAGCCTGAACCAGCCAAGTCGCGTGAAGG
>215
ATTGAACGCTGGCGGTATGCTTAACACATGCAAGTCGAACGGTACGACAGAGAGCTTGCTCTCTGGCGACGAGTGGCGGACGGGTGAGTAATATATAGGGAACCTTCCTCACTAGTTTGGGAGTAACTACTCGAAAGAGTGGCTAATACCGGATGTGGACTACGGTTTAAAGCAAGGGGATCGTTCGGACCTTGCCGTCTACGAGATGGGCCTATACCAAGATTA
>216
ATTGAACGCTGGCGGCAGGCCTAACACATGCAAGTCGGGCGGTAACAGGGAGAAGCTTGCTTCTCTGCTGACGAGCGGCGGACGGGTGAGTAATGTATGGGGATCTGCCTGAGTGGCGGGGATAACTACTGGAAACGGTAGCTAATACCGCATAATGTCTTACGGACCGAAAAGCGGGGGACCTTCGGGCCTCGCGCCATCAGACTGAACCCATATGGGATTAGCTAGTAGGTGAGGTAAAT
>221
ATTGAACGCTGGCGGCAGGCCTAACACATGCAAGTCGAGCGGTAACAGGGTAAAGCTTTGCTTCTCGACTGACGAGCGGCGGACGGGTGAGTAATGTATGGGGATCTGCCCGATAGGAGGGGGATAACTACTAGGAAACGGTAGCTAATACCGCATAATCTCTCAGGAGCAAAGCAGGGAACTTCGGTCCTTGACGCTATCGGATGAACCCATATGGGATTAGCTAGTAGGTG
>229
GATGAACGCTAGCGATAGGCTTAACACATGCAAGTCGAGGGGCAGCATAGAGATAGTTTACTATTTCTGATGGCGACCGGCGCACGGGTGAGTAACGCGTATGCAATCTACCTCATACAAAGGGATAGCCCGGAGAAATTCGGATTAATACCATATAGGACTAACGAATCGCATGATTTGTTATTTAAAGATTTATCGGTATGAGATGAGCATGCGTTCCATTAGCTTGTTGGTAAGGTAACGGCTTACCAAGGCATCGATGGATAGGGGAACTGAGAGGTTTTATCCCCCACACTGGAACTGAGACACGGACCAGACTCCTACGGGAGGCAGCAGTGAGGAATATTGGTCAATGGACGAGAGTCTGAACCAG
>235
GTTGAACGCTGGCGGCAGGCCTAACACATGCAAGTCGAGCGGTAACAGGGGAAGCTTGCTTCTCGCTGACGAGTGGCGAACGGGTGAGTAATATATCGGAACGTGCCAAGTAATGGGGGATAACTATCCGAAAGGATGGCTAATACCGCATACGCTCTACGGAGGAAAGCAGGGGATCTTCGGACCTTGCGTTATTTGAGCGGCCGATATCTGATTAGCTAGTTGGTGGGTAAGAGCCTACCAAGGGCAACGATCAGTAGCGGGGTCTGAGAGGATGATCCCGCCACACTGGGGACTGAGACACGGGCCCAGACTCCTACGGGGAGGCAGGCAGTGGGGGGAATTTTGGGACAATGGGGGCGAAAGCCCTGA
>236
GATGAACGCTGGCGGCGTGCCTAATACATGCAAGCCGAACGAAGTGAAGAGGAGCTTGCTCCTTGGAACTTAGTGGCGAACGGGTGAGTAATACATAAGCAACCTGCCTCGATGCCTGGGATAACAGAGGGAAACTTCTGCTAATACCGGATACGTTAATCTAAGACATCTTAGATTAATTAAAGATGGGATACATCACAACGAGATGGGCTTATGGCGCATTAGTTAGCTGGTAAGGTAACGGCTTACCAAGACGATGACGCGTAGCCGACCTGAGAGGGGTGACCGGGCCACACTGGGGACTGAGACACGGCCCAGACTCCTACGGGGAGGCAGCAGTAGGGGGAATTTTCGGGCAATGGGGGG
>241
ATTGAACGCTGGCGGCAGGCCTAACACATGCAAGTCGAGCGGTAACAGGGGAAGCTTGCTTCTCGCTGACGAGCGGCGGACGGGTGAGTAATGTATGGGGATCTGCCCGATAGAGGGGGATAACTACTGGAAACGGTAGCTAATACCGCATAATCTCTCAGGAGCAAAGCAGGGGAACTTCGGTCCTTGCGCTATCGGATGAACCCATATGGGGATTAGCTAGTAGGTGAGGGTAATGGGGCTCACCTAGGGCACGATCCCTAGCTGGGTCTGAGAGGGATGATCAGCCACACTGGGGACTGAGACACGGGGCCCAGGACTCCTACGGGGGAGGGCAGCAGTGGGGGGAATATTGCACAAT
>243
ATTGAACGCTGGCGGCATGCTTTACACATGCAAGTCGAACGGTAGCGGGGAAGAAGCTTGCTTCTTCTGCCGACGAGTGGCGAACGGGTGAGTAATATATCGGAACGTGCCAAGTAATGGGGGGATAACTATCCGAAAGGATGGCTAATACCGCATACGCTCTACGGAGGAAAGCAGGGGATCTTCGGACCTTGCGTTATTTGAGCGGCCGATATCTGATTAGCTAGTTGGTGGGGTAAGAGCCTACCAGGCAACGATCAGTAGCGGGGTCTGAGAGGGATGATCCCGCCACACTGGGGACTGAGACACGGGCCCAGACTCCGTACGGGGAGGCAGCAGGGTAGGGGGG
>244
ATTGAACGCTGGCGGCAGGCCTAACACATGCAAGTCGAGCGGTAACAGGGGAAGCTTGCTTCTCGCTGACGAGCGGCGGACGGGTGAGTAATGTATGGGGATCTGCCCGATAGAGGGGGATAACTACTGGAAACGGTGGCTAATACCGCATGACGTCTACGGACCAAAGCAGGGGCTCTTCGGACCTTGCGCTATCGGATGAACCCATATGGGATTAGTTAGTTGGTAGGTAATGGCCTACCAAGACCGTGATGCATAGCCGACCTGAGAGGGGTGATCGGGGCCACACTGGGGACTGACGACACGGGCCCAGACCTCCGTACGGGGAGCAGCAGGTAGGGGGAA
>245
ATTGAACGCTGGCGGCATGCTTTACACATGCAAGTCGGGCGGTAACAGGGAGAAGCTTGCTTCTCTGCTGACGAGCGGCGGACGGGTGAGTAATGTATGGGGATCTGCCTGATGGAGGGGATAACTACTGGAAACGGTAGCTAATACCGCATAATGTCTCCGGACCAAAGCGGGGGACCTTCGGGCCTCGCACCATCAGATGAACCCCATATGGGGATTAGCTAGTAGGTGGGGTAACGGGCTCACCTAGGGCGACGATCCCTAGCTGGGTCTGAGAGGGATGATCAGCCACACTGGGGACTGAGACACGGGCCCAGACTCCTACGGGGAGGCAGCAGTGGGGGG
>247
ATTGAACGCTGGCGGCAGGCCTAACACATGCAAGTCGAGCGGTAACAGGGGAAGCTTGCTTCTCGCTGACGAGCGGCGGACGGGTGAGTAATGTATGGGGATCTGCCCGATAGAGGGGGATAACTACTGGAAACGGCGGCTAATACCGCATAGACCGTCTACGGGACCAAAGACAGGGCGTACTTCGGACCTTGCGCTATCGGATGAACCCATATGGGATTAGCTAGTAGGTGAGGTAATGGCTCACCTAGGGCGACGATCCT
>256
GACGAACGCTGGCGGCGTGCCTAACACATGCAAGTCGAGCGAGAGGCCCATAACAGATTCCTTCGGGATGACGACTTGGGTCTTCTAGCGGCGGATGGGTGAGTAACGCGTGAGAAATTTGCCTTTCACAAGGGAACAGCCTCGGGAAACCGGGATTAATGCCCTATGATACTGAAGATTCGCATGAATTTTTGGTTAAAGCGTAAAGCGGTGAAAGATGATCTCGCGTCCCATTAGCTAGTTGGTGAGATAAAAGCTCACCAAGGCAACGATGGGTAACCGGCCTGAGAGGTGAACGGTCACACTGGAACTGAGACACGGTCCAGACTCCTACGGGAGCAGCAGTGGGGAATCTTGCACAATGGAGGAACTCTGATGCAGCGACGTCGCGTGAATGAT…
>257
ATTGAACGCTGGCGGTATGCTTAACACATGCAAGTCGAACGGTAACGACAGAGAGCTTGCTCTCTGGGCGACGAGTGGCGGACGGGTGAGTAATATATAGGAACCTTCCTCATAGTTTGGGATAACTACTCGAAAGAGTGGCTAATACCGGATGTGGACTACGGTTTAAAGCAGGGGATCTTCGGACCTTGCGCTACGAGATGGGCCTATACAAGATTAGCTAGTTGGTGAGGTAAATGCTCACCAAGGCGACGATCTTTAGCTGGTTTGAGAGGATGACCAGCCACACTGGGACTGAGACACGGCCCAGACTCCTACGGGAGGCAGCAGTGGGGAATCTTGGACAATGGGGGCAACCCTGATCCAGCAATACCGCGTGTGTGAAGAAGGCCTTCGGGT…
>258
GACGAACGCTGGCGGCGTGCCTAATACATGCAAGTCGAACGCTTCTAGTATCACCGAGTGCTTGCACTCACCGATACAAGAGGAGTGGCGGACGGGTGAGTAACACGTGGGTAACCTGCCCATTAGAAGGGGATAACACTTGGAAACAGGTGCTAATACCGTATATCTCTTGTTGCCGCATGGCAACTGGATGAAAGACGCTTTCGGGTGTCACTAATGGATGGACCTGCGCTGCATTAGTTAGTTGGTGGGGTAACGGCCTACCAAGACCATGATGCATAGCCGACCTGAGAGGGTGATCGGCCACACTGGGACTGAGACACGGCCCAGACTCCTACGGGAGGCAGCAGTAGGGAATCTTCGGCAATGGACGAAAGTCTGACCGAGCAACGCCGCGTG…
>261
GATGAACGCTGGCGGCGTGCTTAACACATGCAAGTCGAACGAAGTCCATTAGAAGAAGCCTTCGGGTGGAAACTAAGAAGACTTAGTGGCGAACGGGTGAGTAACACGTGGGTAACCTGCCTTACACTATGGGATAACAATGAGAAATCATTGCTAATACCATATAAGCTTACGCTATCGCATGGTAGAGTAAGAAAGATTTATCGGTGTAAGATGGACCCGCGTCTGATTAGCTAGTTGGTAAGGTAACGGCTTACCAAGGCGATGATCAGTAGCCGACTTGAGAGAGTGATCGGCCACATTGGGACTGAGACACGGCCCAAACTCCTACGGGAGGCAGCAGTGGGGAATATTGCACAATGGAGGGAACTCTGATGCAGCAACGCCGCGTGAAGGAGA…
>262
GATGAACGCTGGCGGCATGCCTAATACATGCAAGTCGAACGAGAAAGTTGAATGCTTGCATTCAACTAGAGAGTGGCAAATGGGTGAGTAACACGTGAGTAATCTGCCCACAAGACTGGGATAACTACTGGAAACAGTTTGTAATACCGGATAATTACTCTGGGGGCATCCCCGGAAGTAAAAAGCTTCAATGCACTTGTGGATGAGCTCGCGGCGTATTAGTTAGTTGGTAGGGTAACGGCCTACCAAGACAATGATACGTAGCCGGCCTGAGAGGGTGTACGGCCACACTGGGGACTGAGACACGGCCCAGACTCCTACGGGAGGCAGCAGTAGGGAATTTTCGGCAATGGAGGGAACTCTGACCGAGCGATGCCGCGTGAACGATGAAGGCCTCGG…
>264
GACGAACGCTGGCGGCGTGCCTAACACATGCAAGTCGAGCGAAGTGCTTTAGGATGAATCCTTCGGGATGATTCCTTTAGTATCTTAGCGGCGGATGGGTGAGTAACGCGTGAGAAACCTGCCTTTCACAAGGGAACAGCCTCGAGAAATCGGGATTAATGCCCTATGAACCTAAAGATCGCATGATCTTTTCGTTAAAGCGTAAAGCGGTGAAAGATGGTCTCGCGTCCCATTAGCTAGTTGGTGAGATAAAAGCTCACCAAGGCTACGATGGGTAGCCGGCCTGAGAGGCGACCGGCCACACTGGAACTGAGACACGGTCCAGACTCCTACGGGAGGCAGCAGTGGGGAATCTTGCACAATGGAGGAAACTCTGATGCAGCGACGCCGCGTGAACGA…
>265
GACGAACGCTGGCGGCGTGCTTAACACATGCAAGTCGAGCGAAGTGCTTAAGACAGATTCCTTCGGGATGACGACTTAAGTATCTTAGCGGCGGATGGGTGAGTAACGCGTGAGAAACCTGCCATACACAAGAGGATAGCCTCAGGAAACTGGGATTAATACTCTATGATACTTAAAGGTCGCATGACCTTTTGGTTAAAGCGTAAAGCGGTGTATGATGGTCTCGCGTCCCATTAGCTAGTTGGTGAGGTAACGGCTCACCAAGGCCACGATGGGTAACCGGCTTGAGAGAGTGAACGGTCACACTGGAACTGAGACACGGTCCAGACTCCTACGGGAGGCAGCAGTGGGGAATATTGCACAATGGAGGAAACTCTGATGCAGCGACGCCGCGTGAAC…
>272
ATTGAACGCTGGCGGCAGGCCTAACACATGCAAGTCGGGCGGTAACAGGGAGAAGCTTGCTTCTCTGCTGACGAGCGGCGGACGGGTGAGTAATGTATGGGGATCTGCCTGATGGGCGGGGATAACTACGTAGGAAACGGTAGCTAATACCGCATAATGTCTACGGACCAAAGCGGGGGACCTTCGGGCCTCGCGCCATCAGATGAACCCATATGGGATTAGCTAGTAGGTAAGGTAACGGCTTACCTAGGCGACGATCCCTAGCCTGGGTCTGAGAGGATGATCAGCCACACTGGGGACTGAGAC
>273
GACGAACGCTGGCGGCGTGCCTAATACATGCAAGTCGAACGCTTCTTATTCACCGAGTGCTTGCACTCACCGAATAAGAAGAGTGGCGGACGGGTGAGTAATGTATGGGGATCTGCCCGATAGAGGGGGATAACTACTGGAAACGGTAGCTAATACCGCATAATCTCTCAGGAGCAAAGCAGGGGAACTTCGGTCCTTGCGCTATCGGATGAACCCATATGGGATTAGCTAGTTGGGTGAGGGTAATGGGCTCACCAAGGGCGACGATCCCCTAGCTGGGTCTGAGAGGGATGATCAGCCACACTGGGGACT
>277
GACGAACGCTGGCGGCGTGCCTAACACATGCAAGTCGAGCGAGAGGCCTATAACAGATTCCTTCGGGATGACGACTTAGGTCTTCTAGCGGCGGATGGGTGAGTAACGCGTGAGAAACCTGCCTTTTACAAGGGAATAGCCACGAGAAATCGTGAATAATACCCTATGATACTTAAAACATAGTAGTTTTTGGTTAAAGCGTAAAGCGGTAAAGATGGTCTCGCGTCCCATTAGCTAGTTGGTGAGATAAAAGCTCACCAAGGCTACGATGGGTAGCCGGCCTGAGAGGGCGACCGGCCACACTGGAACTGAGACACGGTCCAGACTCCTACGGGAGGCAGCAGTGGGGAATCTTGCACAATGGAGGAAACTCTGATGCAGCGACGCCGCGTGAATGA
>278
ATTGAACGCTGGCGGCAGGCCTAACACATGCAAGTCGAGCGGTAACAGGAGAAGGCTTGCTTTCTTGCTGACGAGCGGCGGACGGGTGAGTAATGTATGGGGATCTGCCCGATAGAGGGGGATAACTACTGGAAACGGTGGCTAATACCGCATGACGTCTACGGACCAAAGCGGGGACCTTCGGGCCTCGCGCCATCAGATGAACCCATATGGGATTAGCTAGTAGGTGAGGTAACGGCTCACCTAGGCGACGATCCCTAGCTGGGTCTGAGAGGGATGATCAGCCACACTGGGGACTGAGACACGGCCCAGACTCCTACGGGGAGGCAGCAGGTGGGGGAATATTGCACAATGGGGCGCAAGCCCTGATGCAGCCCATGCCGCGTGTATGAGGGAAGG
>279
ATTGAACGCTGGCGGTATGCCTAACACATGCAAGTCGAACGGTAACATAAGAGAGCTTGCTCTCTTGATGACGAGTGGCGGACGGGTGAGTAATATATAGGAACCTTCCTCGATAGTTTAGGATAAGCACTCGAAAGAGTGTCTAATACTGGATGTGAACTACGGTTTAAAGCAGGGGATCTTCGGACCTTGTGCTATGAGATGGGCCTATACAAGATTAGCTAGTTGGTGAGGGTAAGGGCTCACCAAGGCGACGATCTTTAGCTGGGTTTGAGAGGATGGATCAGCCACACTGGGGACTGGACGACACCGGGCCCAGACT
>287
ATTGAACGCTGGCGGCAGGCCTAACACATGCAAGTCGAGCGGTAACAGGAGAAAGCTTGCTTTCTTGCTGACGAGCGGCGGACGGGTGAGTAATGTATGGGGATCTGCCCGATAGAGGGGATAACTACTGGAAACGGTGGCTAATACCGCATGACGTCTACGGACCAAAGCAGGGGCTCTTCGGACCTTGCGCTATCGGATGAACCCATATGGGATTAGCTAGTAGGTGAGGGTAATGGGCTCACCTAGGGCACGATCTCTAGCTGGGGTCCTGAGAGGGATGGATCAGCCAACTGGGGACTGAGACACGGGGCCCAGACTCCTACGGGGGAGGGCAGCAGTAGGGGAATCTTCGGGC
>289
GACGAACGCTGGCGGCGTGCCTAATACATGCAAGTCGAACGCGCGACATTAGAAAGCTTGCTTTCTGATTTAGTGAGTGGCGGACGGGTGAGTAACACGTGGGTAACCTGCCCATTAGAGGGGGATAACACTTGGAAACAGGTGCTAATACCGCATAATTATTTTGATCGCATGATTGAAATATGAAAGACGCTTTCGGGTGTCACTAATGGATGGACCCGCGGTGCATTAGTTAGTTGGTAGGGTAATGGCCTACCAAGACGATGATGCATAGCCGACCTGAGAGGGTGA
>29
GACGAACGCTGGCGGCGTGCCTAACACATGCAAGTCGAGCGAGAGGCTCATAACAGATTCCTTCGGGATGACGATTTGAGTCTTCTAGCGGCGGATGGGTGAGTAACGCGTGAGAAATTTGCCTTTCACAAGGGAATAGCCTCGGGGAAACCGGGATTAATGCCCTATGATACTTGGGATTCGCATGAATTCCTGGTTAAAGCGTAAAGCGGTGAAAGATGATCTCGCGTCCCATTAGCTAGTTGGTGAGATAAAAGCTCACCAAGGCAATAATGGGTAGCCGACCTGAGAGGGTGATCGGCCACACTGGGACTGAGACACGGCCCAGACTCCTACGGGAGGCAGCAGTGGGGAATCTTGCACAATGGAGGAAACTCTGATGCAGCGACGTCGCGTGAA…
>292
GATGAACGCTGGCGGCATGCCTAATACATGCAAGTCGAACGAGAGAACCAAGAAGCTTGCTTCATGGTGGATCTAGTGGCAAATGGGTGAGTAACACGTGAATAATCTGCCCTCAAGACAGGGATAACTACTGGAAACAGTTTGTAATACCTGATAATTACTCTGGAGGCATCTCTGGAAGTAAAGTTTAGATACGCTTGAGGATGAGTTCGCGGTGCATTAGTTAGTTGGTAAGGTAACGGCTTACCAAGACAATGATGCATAGCCGGCCTGAGAGGGTGTACGGCCACACTGGGACTGAGACACGGCCCAGACTCCTACGGGAGCAGCAGTAGGGAATTTTCGGCAATGGAGGAACTCTGACCGAGCGATGCCGCGTGAACGATGAAGGCCTTCAGG…
>293
ATTGAACGCTGGCGGTATGCTTAACACATGCAAGTCGAACGGCAGCACGAGGAGAGTTTACTCTCTTCGGTGGCGAGTGGCGGACGGGTGAGTAATACATAGGAATCTACCTTTTAGTCTAGGATAACTACCCGAAAGGGTGGCTAATACTGGATGTGGACTACGGTTTAAAAGCAGGGGACCTTCGGGCCTTGCGCTAAGAGATGAGCCTATGTGGGATTAGCTAGTTGGTGAGGTAATGGCTCACCAAGGCGACGATCCCTAGCTGGTCTGAGAGGATGATCAGCCACACTGGGACTGAGACACGGCCCAGACTCCTACGGGAGGCAGCAGTGGGGAATATTGCACAATGGGCGCAAGCCTGATGCAGCCAATGCCGCGTGTATGAAGAAGGCCTTA…
>294
GACGAACGCTGGCGGCGTGCCTAACACATGCAAGTTGAGCGAGATGCTCATAACAGATACCTTCGGTTGAAGATTTGAGTATTCTAGCGGCAAACGGGTGAGTAACGCGTGAGAAACCTGCCTTTCACAAAGGAACAGCCTCGGGAACCGGGATTAATGCCTTATGATACTACAAGGTCACATGGTCTAGTAGTTAAAGCGTAAAGCGGTGAAAGATGGTCTCGCGTCCCATTAGCTAGTTGGTAAGATAACTGCTTACCAAGGCGACGATGGGTAACCGGCCTTAGCGGGCGAACGGTCACACTGGAACTGAGACACGGTCCAGACTCCTACGGGAGGCAGCAGTGGGGAATATTGCACAAATGGAGGAAACTCTGATGCAGCGACGCCGCGTGAATG…
>295
GACGAACGCTGGCGGCGTGCCTAACACATGCAAGTCGAGCGAGAGGCCTATAACTGATCCCTTCGGGGTGACGACTTAGGTCTTCTAGCGGCGGATGGGTGAGTATCGCGTGAGAAATTTGCCTTTCACAGGGGGAATAGCCTCGGGAAACCGGGATTAATACCCTATGAAACTTAAAGGTCGCATGACCTTTTGGTTAAAGCGTAAAGCGGTGAAAGATGATCTCGCGTCCCATTAGCTAGTTGGTAAGATAAAAGCTTACCAAGGCAATGATGGGTAACCGGCCTGAGAGGGTGAACGGTCACACTGGAACTGAGACACGGTCCAGACTCCTACGGGAGGCAGCAGTGGGGGAATCTTGCACAATGGAGGAAACTCTGATGCAGCGACGTCGCGTGA…
>298
GACGAACGCTGGCGGCGTGCCTAATACATGCAAGTCGAACGCACGACATTAGAAAGCTTGCTTTCTGATTTAGTGAGTGGCGGACGGGTGAGTAACACGTGGGTAACCTGCCCATTAGAGGGGGATAACACTTGGAAACAGGTGCTAATACCGCATAATTATTTTAGCCGCATGGCTGAGATATGAAAGACGCTTTCGGGTGTCACTAATGGATGGACCCCGCGCTGCATTAGTTAGTTGGTGAGGTAATGGCTCACCAAGACCGTGATGCATAGCCGACCTGAGAGGGTGATCGGCCACACTGGGGACTGAGACACGGCCCAGACTCCTACGGGAGGCAGCAGTAGGGAATCTTCGGCAATGGACGAAAGTCTGACCGAGCAACCGCCGCGTGAGTGA…
>30
ATTGAACGCTGGCGGCAGGCCTAACACATGCAAGTCGAGCGGTAACAGGAGAAAGCTTGCTTTCTTGCTGACGAGCGGCGGACGGGTGAGTAATGTATGGGGATCTGCCCGATAGAGGGGGATAACTACTGGAAACGGTGGCTAATACCGCATAATGTCTACGGACCAAAGCAGGGGCTCTTCGGACCTTGCACTATCGGATGAACCCATATGGGATTAGCTAGTAGGTGGGGTAAAGGCTCACCTAGGCGACGATCCCTAGCTGGTCTGAGAGGATGATCAGCCACACTGGGACTGAGACACGGCCCAGACTCCTACGGGAGCAGCAGTGGGGAATATTGCACAATGGGCGCAAAGCCTGATGCAGCCATGCCGCGTGTATGAAGAAGGCCTTAGGGT…
>301
GATGAACGCTGGCGGCGTGCCTAACACATGCAAGTCGAACGGGGCAATATAAGTTGATTCCTTCGGGATGATTCATATATTGGCTAGTGGCGAACGGGTGAGTAACACGTGAGTAATCTGCCTTTTACTGGGGAATAACCTAGAGAAATCTAGGCTAAAACCGCATATGCTGACAAAATCGCATGATTTAGTCAGGAAATATTTATAGGTAAAAGATGAGCTCGCGGCTGATTAGCTAGTTGGTAGGGTAATGGCCTACCAAGGCAACTATCAGTAACCGGCCTGAGAGGGCGGACGGTCACACTGGGACTGAGATACGGCCCAGACTCCTACGGGAGGCAGCAGTGGGGAATATTGCACAATGGACGAAAGTCTGATGCAGCGACGTCGCGTGAAGGA…
>304
GACGAACGCTGGCGGCGTGCCTAATACATGCAAGTCGAACGCTTCTTCGAAAGGTGCTTGCACCTTTCATATAAGAAGAGTGGCGGACGGGTGAGTAACACGTGGGTAACCTGCCCTTCAGCGGGGGATAACATTTGGAAACAGATGCTAATACCGCATAATTGGTTTCACCGCATGGTGAAACTATGAAAGACGCTTTACGGTGTCACTGAAGGATGGACCCGCGCTGCATTAGTTAGTTGGTGAGGTAACGGCTCACCAAGACCGTGATGCATAGCCGACCTGAGAGGGTGATCGGCCACACTGGGACTGAGACACGGCCCAGACTCCTACGGGAGGCAGCAGTAGGGAATCTTCGGCAATGGACGAAAGTCTGACCGAGCAACGCCGCGTGAGTGA…
>307
GATGAACGCTAGCGATAGGCTTAACACATGCAAGTCGAGGGGCAGCATAGAAGTAGTTTACTACTTTTGATGGCGACCGGCGGATGGGTGAGTAACGCGTATGCAATCTACCTTATACATAGGATAGCCCGGAGAAATTCGGATTAATACCTTATAGTATATCTTTTTCGCATGATTAAGATATTAAAGATTTATCGGTATAAGATGAGCATGCGTTCCATTAGTTAGTTGGTAAGGTAACGGCTTACCAAGACATCGATGGATAGGGGAACTGAGAGGTTTATCCCCCAACTGGAACTGAGACACGGACCAGACTCCTACGGGAGCAGCAGTGAGGAATATTGGTCAATGAGCGAGAGCTTGAACCAGCCAAGTCGCGTGAAGGATGACTGCCCTATG…
>313
GACGAACGCTGGCGGCGTGCCTAATACATGCAAGTCGAACGAAGAACTTCCGAGTGCTTGCACTTGGAAGAACTTAGTGGCGAACGGGTGAGTAACACGTGGGTAACCTGCCCATTAGAGGGGGATAACACTTGGAAACAGGTGCTAATACCGCATAGAACTTTTCACTGCATGGTGAGAAGTGGAAAGACGGCGTAAGCTGTCACTAATGGATGGACCTGCGGTGCATTAGCTAGTTGGTAAGGTAACGGCTTACCAAGGCGATGATGCATAGCCGACCTGAGAGGGTGATCGGCCACACTGGGACTGAGACACGGCCCAGACTCCTACGGGAGCAGCAGTAGGGAATCTTCCGCAATGGACGAAAGTCTGACGGAGCAACGCCGCGTGAGTGAAGAA…
>317
GACGAACGCTGGCGGCGCGCCTAACACATGCAAGTCGAGCGGAGTTCTACGCTGATGAAACCTTCGGGTCGATTCTTGTAGAACTTAGCGGCGGACGGGTGAGTAACACGTGAGCAACCTACCCTGGAGTGGGGGATAACAGTCGGAAACGATTGCTAATACCGCATGAAGTACATTGACGGCATCGTCAGATGTACCAAAGATTTATCGCTCTGGGATGGGCTCGCGCCTGATTAGCTAGTTGGTGAGGTAATGGGCTCACCAAGGGCAACGATCAGTAGCTGGGGACTGAGAGGGTTGATCGGGCCACATTGGGGGACTGGAGACACGGGGCCCAGACCTCCTACGGGGGAGCAGCAGTGGGGGGATATTGCACAATGGAGGAAACTCTGATGCAGC…
>318
GACGAACGCTGGCGGCGTGCCTAATACATGCAAGTCGAACGCTTCTTATTCACCGAGTGCTTGCACTCACCGAATAAGAAGAGTGGCGGACGGGTGAGTAACACGTGGGTAACCTGCCCATTAGAGGGGGATAACACTTGGAAACAGGTGCTAATACCGCATAATTCTTTTAAACCGCATGGTTGAAAGATGAAAGACGCTTTCGGGTGTCACTAATGGATGGACCCGCGCTGCATTAGTTAGTTGGGTGGGGTAATGGGCCTACCAAGACCGTGATGCATAGCCGACCTGAGAGGGGTGATCGGGCCACACTGGGGGACTGAGACACGGGGCCCAGACTCCTACGGGGGAGCAGCAGTAGGGGGAATCTTCGGGCAATGGACGAAAGTCTGACCCGAG…
>320
GACGAACGCTGGCGGCGTGCCTAACACATGCAAGTCGAGCGAGGGACTTATAACGGATTACTTCGGTATGAAGACTTAAGTAGCCTAGCGGCAGACGGGTGAGTAACGCGTGAGAAACCTGCCCTTCACAAAGGAATAGCCTCGGGAAACCGGGATTAATACCTTATGATACTTAGAGGTCACATGACTTTTAAGTTAAAGCGTAAAGCGGTGAAGGATGGTCTCGCGTCCCATTAGCTAGTTGGTGAGATAACAGCCCACCAAGGCAACGATGGGTAGCCGGCCTGAGAGGGTGAACGGCCACACTGGAACTGAGACACGGTCCAGACTCCTACGGGAGGCAGCAGTGGGGAATCTTGCACAATGGAGGGAACTCTGATGCAGCGACGCCGCGTGAAT…
>321
GATGAACGCTGGCGGCGTGCCTAATACATGCAAGTCGAGCGAACAGATGAGAAGCTTGCTTCTCTGATGTTAGCGGCGGACGGGTGAGTAACACGTGGGTAACCTACCTATAAGACTGGGATAACTCCGGGAAACCGGGCTAATACCGGATAATATTTTGAACCGCATGGTTCAATAGTGAAAGACGGTTTCGGCTGTCACTTATAGATGGACCCGCGCCGTATTAGCTAGTTGGTAAGGTAACGGCTTACCAAGGCGACGATACGTAGCCGACCTGAGAGGGGTGATCGGGCCACACTGGGAACTGAGACACGGGTCCAGACTCCTACGGGGAGGCAGCAGTAGGGGAATCTTCCGCAATGGGGGCAAAGCCCCTGACGGAGCCAACGCCCGCGTGAG…
>322
GACGAACGCTGGCGGCGCGCCTAACACATGCAAGTCGAGCGGAGTTCTACGCTGATGAAGCCTTCGGGCAGATTCTTGTAGAATTTAGCGGCGGACGGGTGAGTAACACGTGAGCAACCTACCCTGGAGTGGGGGATAACAGTCGGAAACGATTGCTAATACCGCATGAAGTACATTGACGGCATCGTCAGATGTACCAAAGATTTATCGCTCTGGGATGGGCTCGCGCCTGATTAGCTAGTTGGTGAGGTAATGGCTCACCAAGGCAACGATCAGTAGCTGGACTGAGAGGTTGATCGGCCACATTGGGACTGAGACACGGCCCAGACTCCTACGGGAGCAGCAGTGGGGATATTGCACAATGAGGAACTCTGATGCAGCGACGTCGCGTGAGTGATT…
>324
GATGAACGCTGGCGGCGTGCCTAACACATGCAAGTTGAACGGGGCAATATTAACAGATTCCTTCGGGATGACGACTATATTGGCTAGTGGCAAACGGGTGAGTAACACGTGAGTAATCTACCTTTAACTGGGGAACAACCTAGAGAAATCTAGGCTAATACCGCATATGCTTACAAGATCACATGATCAAGTAAGGAAAGATTTATCGGTTAAAGATGAGCTCGCGTCTGATTAGTTAGTTGGTGAGGTAATGGCTCACCAAGACAGCAATCAGTAACCGGCCTGAGAGGGCGGACGGTCACACTGGGACTGAGATACGGCCCAGACTCCTACGGGAGGCAGCAGTGGGGAATATTGCACAATGGACGAAAGTCTGATGCAGCGACGTCGCGTGAAGGA…
>336
ATTGAACGCTGGCGGTATGCTTAACACATGCAAGTTGAACGGCAGCACGAGGAAAGTTTACTTTCTTCGGTGGCGAGTGGCGGACGGGTGAGTAATACATAGGAATCTACCTTTTAGTCTAGGATAACTACCCGAAAGGGTGGCTAATACTGGATGTGGACTACGGTTTAAAGCAGGGGACCTTCGGGCCTTGCGCTAAGAGATGAGCCTATGTGGGATTAGCTAGTTGGTGAGGTAATGGCTCACCAAGGCGACGATCTCTAGCTGGGTTTGAGAGGGATGATCAGCCCACACTGGGGGACTGAGACACGGGCCCAGACTTCCACGGGGAGGCAGGCAGGTGGGGGGAATATTGGGGACAATGGGGGG
>340
GACGAACGCTGGCGGCGTGCCTAATACATGCAAGTCGAACGCTTCTTATTCACCGAGTGCTTGCACTCACCGAATAAGAAGAGTGGCGGACGGGTGAGTAACACGTGGGTAACCTGCCCATTAGAGGGGATAACACTTGGAAACAGGTGCTAATACCGCATAATTCTTTTAACCGCATGGTTGAAAGATGAAAGACGCTTTCGGGTGTCACTAATGGATGGACCCGCGGTGCATTAGTTAGTTGGGTAGGGGTAATGGCCTACTAAGACCGTGATGCATAGCCGACCCTGAGAGGGGTGATCGGGCCAACTGGGGACTGGAGACACGGGGCCCAGACTCCTAGGGGGAGCAGGCAGGTAGGGATCTTCGGC
>341
GATGAACGCTAGCGGGAGGCCTAACACATGCAAGCCGAGCGGTATTGTTTCTTCGGAAATGAGAGAGCGGCGTACGGGTGCGTAACACGTGTGCAACCTGCCTTTATCTGGGGGATAGCCTTTCGAAAGGAAGATTAATACTCCATAACATATTGAACGGCATCGTTTAATATTGAAAGCTCCGGCGGATAGAGATGGGCACGCGCAAGATTAGCTAGTTGGTGAGGTAACGGCTCACCAAGGCGATGATCTTTAGGGGCCTGAGAGGGTGATCCCCACACTGGTACTGAGACACGGACCAGACTCCTACGGGAGGCAGCAGTGAGGAATATTGGTCAATGGGTGCAAGCCTGAACCAGCCATCCCGCGTG
>344
GACGAACGCTGGCGGCGTGCCTAATACATGCAAGTCGAACGCTTCTTTTTCACCGAGTGCTTGCACTCACCGAAAAAGAGGAGTGGCGGACGGGTGAGTAACACGTGGGTAACCTGCCCATTAGAGGGGGATAACACTTGGAAACAGGTGCTAATACCGCATAATTCTTTTGCCGCATGGCAGAGGGATGAAAGACGCTTTCGGGTGTCACTAATGGATGGACCCGCGCTGCATTAGTTAGTTGGGTGGGGTAATGGCCTACAAGACCGTGATGCATAGCCCGACCTGAGAGGGGTGATCGGGCCACACTGGGGACTGGAGACACGGGCCCAGACTCCGTACGGGGGAGCAGCAGTAGGGGG
>345
ATTGAACGCTGGCGGCAGGCCTAACACATGCAAGTCGAGCGGTAACAGGGGAAGCTTGCTTCTCGCTGACGAGCGGCGGACGGGTGAGTAACACGTGGGTAACCTGCCCATTAGAGGGGGATAACACTTGGAAACAGGTGCTAATACCGCATAATTCTTTTAACCGCATGGTTGAAAGATGAAAGACGCTTTCGGGTGTCACTAATGGATGGACCCGCGGTGCATTAGTTAGTTGGTAGGGTAATGGCCTACCAAGACCGTGATGCATAGCCGACCTGAGAGGGGTGATCGGGGCCACACTGGGGACTGAGACACGGGCCCAGGACTCCTACGGGGAGGCAGCAGTAGGGGGAATCTTCGGGCAAT
>351
GATGAACGCTGGCGGCGTGCTTAACACATGCAAGTCGAACGAAGTTCCTTAATAGAAACCTTCGGGTGGAAATTGAGACAACTTAGTGGCGAACGGGTGAGTAACACGTGGGTAACCTGCCTTATACTATGGAATAACAATGAGAAATCATTGCTAATACCATATAAGCTTACAATGTCGCATGGCAAAGTAAGAAAGATTTATCGGTATAAGATGGACCCCGCGTCTGATTAGCTAGTTGGTAAGGTAATGGCTTACCAAGGCGATGATCAGTAGCCGACCTGAGAGGGTGATCGGCCACATTGGGACTGAGACACGGCCCAAACTCCTACGGGAGGCAGCAGTGGGGAATATTGCACAATGGAGGAAACTCTGATGCAGCAACGCCGC
>358
GACGAACGCTGGCGGCGTGCCTAATACATGCAAGTCGAACGCTTTTTCTTTCACCGGAGCTTGCTCCATCGAAAGAAAAAGAGTGGCGAACGGGTGAGTAACACGTGGGTAACCTGCCCATCAGAAGGGGATAACACTTGTAAACAGGTGCTAATACCGTATAACACTATTTTCCGCATGGAAGAAAGTTGAAAGGCGCTTTTGCGCCACTGATGGATGGACCCGCGGTGCATTAGCTAGTTGGTGAGGGTAACGGGCTCACCAAGGGCCACGATGCATAGCCGACCTGAGAGGGGTGATCGGGCCACACTGGGGACTGGAGACACGGGCCCAGACTCC
>36
GATGAACGCTGGCGGCATGCCTAATACATGCAAGTCGAACGAGAGAACCAAGAAGCTTGCTTCATGGGGATCTAGTGGCAAATGGGTGAGTAACACGTGAGTAATCTGCCCTTAAGACAGGGATAACTACTGGAAACAGTTTGTAATACCTGATAATTACTCTGGAGGCATCTCTGGAAAGTAAAAAGTTTAGATACGCTTAAGGATGAGCTCGCGGTGCATTAGTTAGTTGGTAAGGGTAACGGGCTTACCAAGACAATGATGCGTAGCCGGGCCTGAGAGGGGTGTACGGGCCACACTGGGGACTGAGACACGGGCCCAGACTCCTACGGGGAGGCAGCAGTAGGGGGGAATTATCGGGGCAA
>360
ATTGAACGCTGGCGGCAGGCCTAACACATGCAAGTCGAGCGGTAACAGGGGAAGCTTGCTTCTCGCTGACGAGCGGCGGACGGGTGAGTAATGTATGGGGATCTGCCCGATAGAGGGGGGATAACTACTGGAAACGGTAGCTAATACCGCATAATCTCTCAGGAGCAAAGCAGGGGAACTTCGGTCCTTGCGCTATCGGATGAACCCATACTGGGATTAGCTAGTTGGTGAGGTAATGGGCTCACCAAGGGCGACGATCCCTAGCTGGGTCTGAGAGGATGGATCAGCCACACTGGGGACTGGAGACACGGGGCCCAGACTCCTACGGGGGGAGCAGG
>361
ATTGAACGCTGGCGGCAGGCCTAACACATGCAAGTCGGGCGGTAACAGGGAGAAGCTTGGCTTCTCTGCTGACGAGCGGCGGACGGGTGAGTAATGTATGGGGATCTGCCTGATGGAGGGGGATAACTACTGGAAACGGTAGCTAATACCGCATAATGTCTCCGGACCAAAGCGGGGGACCTTCGGGCCTCGCACCATCAGATGAACCCATATGGGATTAGCTAGTAGGTAAGGTAACGGCTTACCTAGGCGACGATCCCTAGCTGGGTCTGGAGAGGATGATCAGCCACACGTGGGGACTGGAGACACGGGCCCAGACCTCCGTACGGGGAGGCAGC
>364
ATTGAACGCTGGCGGCAGGCCTAACACATGCAAGTCGAGCGGTAACAGGGGAAGCTTGCTTCCCGCTGACGAGCGGCGGACGGGTGAGTAATGTATGGGGATCTGCCCGATAGAGGGGGATAACCACTGGAAACGGTGGCTAATACCGCATAATCTCTTAGGAGCAAAGCAGGGGAACTTCGGTCCTTGCGCTATCGGATGAACCCATATGGGATTAGCTAGTAGGTGGGGTAATGGCTCACCTAGGCGACGATCCCTAGCTGGTCTGAGAGGATGATCAGCCACACTGGGGACTGAGACACGGGCCCAGACTCCTACGGGGAGGCAGCAGTGGGGGGAATATTGCACAATGGGCCAAGCCCTGATGCAGCCCATGCCGCGTGTATGAAGAAGGCCTTA…
>366
GACGAACGCTGGCGGCGTGCCTAATACATGCAAGTCGAACGCTTCTTATTCACCGAGTGCTTGCACTCACCGAATAAGAAGAGTGGCGGACGGGTGAGTAATATATAGGAACCTTCCTCATAGTTTGGGATAACTACCCGAAAGAGTGGCTAATACCGGATGTGGACTACGGTTTAAAGCAGGGGATCTTCGGACCTTGCGCTACGAGATGGGCCTATACAAGATTAGCTAGTTGGTGAGGTAAATGCTCACCAAGGCGACGATCTTTAGCTGGGTTTGAGAGGGATGACCAGCCACACTGGGGACTGAGACACGGGCCCAGACTCCTACGGGGAGGCAGCAGTGGGGGGAATCTTGGGGAC
>367
ATTGAACGCTGGCGGTATGCTTAACACATGCAAGTCGAACGGTAACGACAGAGAGCTTGCTCTCTGGGCGACGAGTGGCGGACGGGTGAGTAATATATAGGAACCTTCCTCATAGTTTGGGAGTAACTACTCGAAAGAGTGGCTAATACCGGATGTGGACTACGGTTTAAAGCAGGGGATCTTCGGGACCTTGCGCTACGAGATGGGCCTATACAAGATTAGCTAGTTGGTGAGGTAAATGGCTCACCAAGGCGACGATCTTTAGCTGGGTTTGAGAGGATGACCCAGCCACACTGGGGACTGAGACACGGGCCCAGACTCCTACGGGGAGGCAGCAGGTGGGGGGAATCGTTGGGGGACAA
>370
ATTGAACGCTGGCGGCAGGCCTAACACATGCAAGTCGAGCGGTAACAGGAAGGAGCTTGCTTCTTTGCTGACGAGCGGCGGACGGGTGAGTAAAGCCTAGGAATCTGCCTAATAGTGGGGGATAACTTGCCGAAAGGTAAGCTAATACCGCGTACGTCCTACGGGAGAAAGCAGGGGACTCTTCGGAGCCTTGCGCTATTAGATGAGCCTAGGTCAGATTAGCTAGTTGGTGAGGTAAAGGCTCACCAAGGCGACGATCTGTAACTGGTCTGAGAGGATGATCAGTCACACTGGAACTGAGACACGGTCCAGACTCCTACGGGAGGCAGCAGTGGGGAATATTGGACAATGGGGAAACCCTGATCCAGCCATGCCGCGTGTGTGAAGAAGGTCTTCGGA…
>372
GACGAACGCTGGCGGCGTGCCTAACACATGCAAGTCGAGCGAGGGACTTACAACAGATCACTTCGGTGAGAAGATGTAAGTAGCCTAGCGGCAGACGGGTGAGTAACGCGTGAGGAACTTGCCCTTCACTGAGGAATAGCCTCGGGAAACCGGGATTAATACCACATGAAACTTGATGGTCGCATGACCAAGAAGTTAAAGCGTAAAGCGGTGAAGGATAGTCTCGCGTCCCATTAGCTAGTTGGTGAGATAACAGCCCACCAAGGCGACGATGGGTAGCCGGCCTGAGAGGGTGAACGGCCACACTGGAACTGAGACACGGTCCAGACTCCTACGGGAGGCAGCAGTGGGGAATCTTGCACAATGGAGGGAACTCTGATGCAGCGACGCCGCGTGAAT…
>373
GACGAACGCTGGCGGCGTGCTTAACACATGCAAGTCGAACGAGGATACTTAGACAGAAGCCTTCGGGTGGAAGACTTAGTATTCGAGTGGCGGACGGGTGAGTAACGCGTGAGTAACCTGCCTTGAAGAGGGGAATAACAGCGAGAAATCGTTGCTAATACCGCATAAGACTACAGGACCGCATGGTCTAGGAGTCAAAGATTTATCGCTTCAAGATGGACTCGCGTCCCATTAGCTAGTTGGTAGGGTAATGGCCTACCAAGGCGACGATGGGTAGCCGGACTGAGAGGTCGATCGGCCACACTGGGACTGAGACACGGCCCAGACTCCTACGGGAGGCAGCAGTGGGGAATATTGGGCAATGGGCGCAAGCCTGACCCAGCAACGCCGCGTGAAGGA…
>375
GACGAACGCTGGCGGCGTGCCTAACACATGCAAGTCGAGCGAGAGGCCTATAACAGATTCCTTCGGGATGACGACTTAGGTCTTCTAGCGGCGGATGGGTGAGTAACGCGTGAGAAATTTGCCTTTCACAAGGGAATAGCCTCGAGAAATCGGGATTAATACCCTATGATACTTAAAAATCGCATGGATTTTTTGGTTAAAGCGTAAGGCGGTGAAAGATGATCTCGCGTCCCATTAGCTAGTTGGTGAGATAAAAGCTCACCAAGGCAACGATGGGTAACCGGCCTGAGAGGGTGAACGGTCACACTGGAACTGAGATACGGTCCAGACTCCTACGGGAGGCAGCAGTGGGGAATCTTGCACAATGGAGGAAACTCTGATGCAGCGACGTCGCGTGAA…
>382
GACGAACGCTGGCGGCGTGCCTAACACATGCAAGTTGAGCGAGATGCCCATAACAGATCCCTTCGGGTGAAGATTGGGTATTCTAGCGGCAAACGGGTGAGTATCGCGTGAGAAACCTGCCTTTCACAAGGGGACAGCCTCGGGAAACCGGGATTAATACCCTATGAAACTGTAACACTACATGGTGAATCAGTTAAAGCGTAAAGCGGTGAAAGATGGTCTCGCGTCCCATTAGCTAGTTGGTAAGATAACAGCTTACCAAGGCGACGATGGGTAACCGGCCTTAGCGGGCGAACGGTCACACTGGAACTGAGACACGGGTCCAGACTCCTACGGGAGGCAGCAGTGGGGAATATTGCACAATGGAGGAAACTCTGATGCAGCGACGCCGCGTGAATG…
>384
AGCGAACGCTGGCGGCAGGCTTAACACATGCAAGTCGAGCGGGCATAGCAATATGTCAGCGGCAGACGGGTGAGTAACGCGTGGGAACGTACCTTTTGGTTCGGAACAACACAGGGAAACTTGTGCTAATACCGGATAAGCCCTTACGGGGAAAGATTTATCGCCGAAAGATCGGCCCGCGTCTGATTAGCTAGTTGGTGAGGTAATGGCTCACCAAGGCGACGATCAGTAGCTGGTCTGAGAGGATGATCAGCCACATTGGGACTGAGACACGGCCCAAACTCCTACGGGAGGCAGCAGTGGGGAATATTGGACAATGGGCGCAAGCCTGATCCAGCCATGCCGCGTGAGTGATGAAGGCCCTAGGTTGTAAGCTCTTTTGTGCGGGAAGATAATGAC…
>387
ATTGAACGCTGGCGGCAGGCCTAACACATGCAAGTCGAACGGTAACATAAGGAAGCTTGCTTTCTTGATGACGAGTGGCGGACGGGTGAGTAATGTATGGGGATCTGCCTGATGGAGGGGGATAACTACTGGAAACGGTAGCTAATACCGCGTAATGTCGCAAGACCAAAGTGGGGACCTTCGGGCCTCATGCCATCAGATGAACCCATATGGGATTAGCTAGTAGGTGGGGTAAAGGCTCACCTAGGCGACGATCTCTAACTGGGTCTGAGAGGGATGACCCAGTCACACTGGGGACTGAGACACGGGCCCAGACTCCTACGGGGAGGGCAGCAGTGGGGGGAATATTGCACAATGGGGGGAAACCCCTGATGCAGCCCATGCCCGCGTGTGTGAAAG…
>391
ATTGAACGCTGGCGGCAGGCCTAACACATGCAAGTCGGGCGGTAACAGGGAGAAGCTTGCTTCTCTGCTGACGAGCGGCGGACGGGTGAGTAATGTATGGGGATCTGCCTGATGGGAGGGGGATAACTACTGGAAACGGTAGCTAATACCGCATAATGTCTCCGGACCAAAGCGGGGACCTTCGGGCCTCGCGACCATCAGATGAACCCATAGTGGGATTAGCTTGTAGGTGAGGTAACGGCTCACCTAGGCGACGATCCCTAGCTGGTCTGAGAGGATGATCAGGCCACACTGGGGACTGAGACACGGGCCCAGACTCCTACGGGGAGGCAGCAGTGGGGGGAATATTGCACAAATGGGGCGCAAGCCCTGATGCAGCCCATGCCGCGTGTATGAAGA…
>392
GACGAACGCTGGCGGCGTGCCTAATACATGCAAGTCGAACGCTTCTTTTTCACCGAGTGCTTGCACTCACCGAATAAGAAGAGTGGCGGACGGGTGAGTAATGTATGGGGATCTGCCCGATAGAGGGGATAACTACTGGAAACGGTGGCTAATACCGCATGACGTCTACGGACCAAAGCAGGGGCTCTTCGGACCTTGCGCTATCGGATGAACCCATATGGGATTAGCTAGTAGGTGAGGGTAATGGGCTCACCTAGGGCGACGATCTCTAGCTGGGTCTGAGAGGGATGATCAGCCACACTGGGGACTGAGACACGGGGCCCAGACTCCTACGGGGGAGGGCAGCAGTGGGGGAATATTGCACAATGGGCGCAAGCCCTGATGCAGCCATGCCGCGTG…
>394
GACGAACGCTGGCGGCGTGCTTAACACATGCAAGTCGAGCGAGGTGCTTATAACAGAACTCTTCGGAGGAAAGACTTAAGTATCCTAGCGGCGGACGGGTGAGTAACGCGTGAGAAACCTGCCATTCACAAGGGGATAGCCTCAGGAAACTGGGATTAATACCTTATGAAACTCTTTTATCGCATGATGAAAGGGTTAAAGCGTAAAGCGGTGTTTGATGGTCTCGCGTCCCATTAGTTAGTTGGTGAGGTAATGGCTCACCAAGACCACGATGGGTAACCGGCTTGAGAGAGTGAACGGTCACACTGGAACTGAGACACGGTCCAGACTCCTACGGGAGGCAGCAGTGGGGAATATTGCACAATGGAGGAAACTCTGATGCAGCGACGCCGCGTGAGC…
>396
ATTGAACGCTGGCGGCATGCTTTACACATGCAAGTCGAACGGTAACAGAGAGAAGCTTGCTTCTTTGCTGACGAGTGGCGAACGGGTGAGTAACATATCGGAACGTGCCAAGTAATGGGGGATAACTTGCCGAAAGGTGAGCTAATACCGCATACGCTCTACGGAGGAAAGCAGGGGATCTTCGGACCTTGCGTTATTTGAGCGGCCGATATCTGATTAGCTAGTTGGTGGGGTAAGAGCCTACCAAGGGCAACGATCAGTAGCGGGGTCTGAGAGGGATGATCCGGCCACACTGGGGACTGAGACACGGGCCCAGACTCCTACGGGGAGCAGCAGGTGGGGGGAATTTTGGGGACAATGGGGGCGAAAGGCCCTAGATCCAGCCATGCCCGCGTGTAT…
>399
GATGAACGCTAGCTACAGGCTTAACACATGCAAGTCGAGGGGCAGCATGACGAGTGCTTGCACTTGTTGATGGCGACCGGCGCACGGGTGCGTAACGCGTATCGAACCTTCCCCTTACTCGGGAATAGCCCGGTGAAACCGAATTAATGCCCGATATATATTTAGATGGCATCAGAAGAGTATGAAAGATTTATCGGTAAGGGATGGCGATGCGTAGGATTAGGTAGTCGGCGGGGTAACGGCCCACCGAGCCTACGATCCTTAGGGGTTCTGAGAGGAACGGCCCCCACACTGGGACTGAGACACGGCCCAGACTCCTACGGGAGGCAGCAGTGAGGAATATTGGTCAATGGCGGCAACGCTGAACCAGCCAAGTAGCGTGAGGGATTTACTGCCCTTA
>40
GACGAACGCTGGCGGCGTGCCTAATACATGCAAGTCGAACGCTTCTTTTCTACCGAGTGCTTGCACTCACCAGAAAAGAGGAGTGGCGGACGGGTGAGTAACACGTGGGTAACCTGCCCATTAGAAGGGGATAACACTTGGAAACAGGTGCTAATACCGTATAATTCTTGCGACCGCATGGTCGCTTGATAAAAGACGCTTCGGTGTCACTAATGGATGGACCCGCGCTGCATTAGTTAGTTGGTGAGGTAACGGCTCACCAAGACCATGATGCATAGCCGACCTGAGAGGGTGATCGGCCACACTGGGACTGAGACACGGCCCAGACTCCTACGGGAGGCAGCAGTAGGGAATCTTCGGCAATGGACGAAAGTCTGACCGAGCGACGCCGCGTGAGTG…
>400
GATGAACGCTGGCGGCGTGCCTAATACATGCAAGTCGAACGAAGAGACTTGAGAAGCTTGCTTCTTAAGAATCTTAGTGGCGAACGGGTGAGTAATACATAAGCAACCTACCTCAATGCCTGGGATAACTGATGGAAACGTCAGCTAATACCGGATAGGTTAATCGAAGGAATCTTTGATTAATTAAAGATGGGATACATCACAATGAGATGGGCTTATGGCGCATTAGTTAGTTGGTGGGTAATGGCCTACCAAGACGATGATGCGTAGCCGACCTGAGAGGTGACCGGCCACACTGGACTGAGACACGGCCCAGACTCCTACGGGAGGCAGCAGTAGGGAATTTTCGGCAATGGGGGCAACCCTGACCGAGCAACGCCGCGTGAGTGAAGAAGGCCT…
>401
GATGAACGCTAGCGATAGGCTTAACACATGCAAGTCGAGGGGCAGCATAGAATTAGCTTGCTAATTTTGATGGCGACCGGCGGATGGGTGAGTAACGCGTATGCAATCTACCTTTTACACAGGGATAGCCCGGAGAAATTCGGATTAATACTTGATAATATATAAGCTTCGCATGAAGCATATATTAAAGATTTATTGGTAAAAGATGAGCATGCGTTCCATTAGCTAGTTGGTAAGGTAACGGCTTACCAAGGCATCGATGGATAGGGGAACTGAGAGGTTTATCCCCCAACTGGGACTGAGACACGGCCCAGACTCCTACGGGAGCAGCAGTGAGGAATATTGGTCAATGGGCGAGAGCCTGAACCAGCCAAATCGCGTGAAGGATGACTGCCCTAC…
>403
ATTGAACGCTGGCGGCAGGCCTAACACATGCAAGTCGAGCGGTAGCACAGGGAGCTTGCTCCTGGGTGACGAGCGGCGGACGGGTGAGTAATGTCTGGGAAACTGCCCGATGGAGGGGGATAACTACTGGAAACGGTAGCTAATACCGCATAACGTCTTCGGACCAAAGTGGGGGACCTTCGGGCCTCACACCATCGGATGTGCCCAGATGGGATTAGCTAGTAGGTGAGGTAATGGCTCACCTAGGCGACGATCCCTAGCTGGTCTGAGAGGATGACCAGCCACACTGGAACTGAGACACGGTCCAGACTCCTACGGGAGGCAGCAGTGGGGAATATTGCACAATGGGCGCAAGCCTGATGCAGCCATGCCGCGTGTGTGAAGAAGGCC
>405
ATTGAACGCTGGCGGCAGGCCTAACACATGCAAGTCGAGCGGTAACAGGGGAAGCTTGCTTCTCGCTGACGAGCGGCGGACGGGTGAGTAATGTATGGGGATCTGCCCGATAGAGGGGGATAACACTTGGAAACAGGTGCTAATACCGCATAATTCTTTTAACCGCATGGTTGAAGGATGAAAGACGCTTTCGGGTGTCACTAATGGATGGACCCGCGGTGCATTAGTTAGTTGGTAGGGTAATGGGCCTACCAAGACCGTGATGCATAGCCGACCTGAGAGGGGTGATCGGGCCACACTGGGGGACTGAGACCACGGGCCCAGACTCCTACGGGGAGCAGCAGGTAGGGGGAATCTTCGGCAATGGAACGAAGTCTGACCGAGCAACGCCGCGTGAGTG
>408
GATGAACGCTGGCGGCGTGCCTAATACATGCAAGTCGAACGAAGTGAAGAGGAGCTTGCTCCTTGGAACTTAGTGGCGAACGGGTGAGTAATACATAAGCAACCTGCCTCGATGCCTGGGATAACAGAGGGAAACTTCTGCTAATACCGGATACGTTAATCTAAGACATCTTAGATTAATTAAAGATGGGATACATCACAACGAGATGGGCTTATGGCGCATTAGTTAGTTGGTAAGGTAACGGCTTACCAAGACGATGATGCGTAGCCGACCTGAGAGGGTGACCGGCCACACTGGGACTGAGACACGGCCCAGACTCCTACGGGAGGCAGCAGTAGGAAATTTTCGGCAATGGGGGAAACCCTGACCGAGCAACGCCGCGTGAGTGAAGACGGCCTT…
>409
GATGAACGCTGGCGGCGTGCCTAACACATGCAAGTCGAACGGGGTGTTACTAACAGATTCCTTCGGGATGACGACTGTAACAGCTAGTGGCAGACGGGTGAGTAACACGTGAGTAATCTACCCTATACAGAGGTATAACTTATAGAAATGTAAGCTAATCCCTCATAGTCTTGTTAAACCGCATGGTTTTTCAAGTAAATGATTTATCGGTATAGGATGGGCTCGCGTCTGATTAGTTAGTTGGTAGGGTAATGGCCTACCAAGACGACAATCAGTAGCCGGACTGAGAGGTTGACCGGCCACACTGGGACTGAGATACGGCCCAGACTCCTACGGGAGGCAGCAGTGGGGAATATTGCACAATGGACGGAAGTCTGATGCAGCGACGTCGCGTGAAGG
>41
GACGAACGCTGGCGGCGTGCCTAATACATGCAAGTCGAACGCTTCTTTTCTACCGAGTGCTTGCACTCACCAGAAAAGAGGAGTGGCGGACGGGTGAGTAACACGTGGGTAACCTGCCCATTAGAAGGGGATAACACTTGGAAACAGGTGCTAATACCGTATAATTGTTTTTTGTCGCATGACAGAAATATGAAAGACGCTTTTCGGGTGTCGCTAATGGATGGACCCGCGGTGCATTAGTTAGTTGGTGGGGTAATGGCCTACCAAGACCGTGATGCATAGCCGACCTGAGAGGGTGATCGGCCACACTGGGACTGAGACACGGCCCAGACTCCTACGGGAGGCAGCAGTAGGGAATCTTCGGCAATGGACGAAAAGTCTGACCGAGCAACGCCGCGT…
>410
GACGAACGCTGGCGGCGTGCTTAACACATGCAAGTCGAACGAGGATACTAAGACAGAAGCCTTCGGGTGGAAGACCTAGTATTCGAGTGGCGGACGGGTGAGTAACGCGTGAGTAATCTGCCTTAGGGAGGGGAATAACAGCGAGAAATCGTTGCTAATACCGCATAAGACTACAAGGTCGCATGACCAAGGAGTCAAAGATTTATCGCCCTAAGATGAGCTCGCGTCCCATTAGCTAGTTGGTAAGGTAAGAGCTTACCAAGGCGACGATGGGTAGCCGGACTGAGAGGTCGATCGGCCACACTGGGACTGAGACACGGCCCAGACTCCTACGGGAGGCAGCAGTGGGGAATATTGGGCAATGGGCGCAAGCCTGACCCAGCAACGCCGCGTGAAGGA…
>411
GACGAACGCTGGCGGCGCGCCTAACACATGCAAGTCGAGCGGGGTATTACGCTGAAGATTCCTTCGGGATGATTCTTGTAATACCTAGCGGCGGACGGGTGAGTAACACGTGAGCAACCTACCCTGGAGTGGGAATAACACTTGGAAACAGGTGCTAATACCGCATGAAGTATATCAGTGGCATCACTAGGTATACCAAAGATTTATCGCTCTGGGATGGGCTCGCGCCTGATTAGATAGTTGGTGAGGTAATGGCTCACCAAGTCAATGATCAGTAGCCGGACTGAGAGGTTGATCGGCCACATTGGGACTGAGACACGGCCCAGACTCCTACGGGAGCAGCAGTGGGGATATTGCACAATGGAGGAAACTCTGATGCAGCGACGCCGCGTGGACGAG…
>412
GATGAACGCTGGCGGCGTGCCTAACACATGCAAGTCGAACGGGGCAATATAAGTTGATTCCTTCGGGATGAAACATATATTGGCTAGTGGCGAACGGGTGAGTAACACGTGAGTAATCTGCCTTTTACTGGGGAATAACCTAGAGAAATCTAGGCTAATACCGCATATGCTGACAAAGTCGCATGACTTAGTCAGGAAAGAATTTAGGTAAAGATGAGCTCGCGGCTGATTAGCTAGTTGGTAGGGTAATGGCCTACCAAGGCAACTATCAGTAACCGGCCTGAGAGGGTGGACGGTCACACTGGGACTGAGATACGGCCCAGACTCCTACGGGAGCAGCAGTGGGGAATATTGCACAATGGACGCAAGTCTGATGCAGCGACGTCGCGTGAAGGAAGA…
>416
ATTGAACGCTGGCGGTATGCTTAACACATGCAAGTCGAACGGCAGCACGAGGAAAGTTTACTTTCTTCGGTGGCGAGTGGCGGACGGGTGAGTAATACATAGGAATCTACCTTTTAGTCTAGGATAACTACCCGAAAGGGTGGCTAATACTGGATGTGGACTACGGTTTAAAGCAGGGGACCTTTCGGGCCTTGCGCTAAGAGATGAGCCTATGTGGGATTAGCTAGTTGGTGAGGTAATGGCTCACCAAGGCGACGGATCTCTAGCTGGGTTTGAGAGGGATAATCAGCCCACACTGGGGACTGAGACACGGGCCCAGACTCCTACGGGGAGCAGCAGTGGGGGAATATTGGGACAATGGGGGCAAAGCCCTGATCCCA
>417
ATTGAACGCTGGCGGCAAGCCTAACACATGCAAGTCGAGCGGTAACAGGGGAAGCTTGCTTCTCGCTGACGAGCGGCGGACGGGTGAGTAATGTATGGGGATCTGCCCGATAGAGGGGGATAACTACTGGAAACGGTAGCTAATACCGCATAATCTCTCAGGAGCAAAGCAGGGGAACTTCGGTCCTTGCGCTATCGGATGAACCCATATGGGATTAGCTAGTTGGTGAGGTAATGGGCTCACCAAAGGCGACGATCCCTAGCTGGTCTGAGAGGATGATCAGCCACACTGGGGGACTGAGACACGGGCCCAGGGACTCCCTAGGGGGAGGGCAGGCCAGTGGGGGGAATATTGCACAATGGGCGCAAGCCCTGATGCAG
>419
GACGAACGCTGGCGGCGTGCCTAATACATGCAAGTCGAACGCTTCTTTTTCACCGAGTGCTTGCACTCACCGAATAAGAAGAGTGGCGGACGGGTGAGTAACACGTGGGTAACCTGCCCATTAGAGGGGGATAACACTTGGAAACAGGTGCTAATACCGCATAATTCTTTTAACCGCATGGTTGAAAGATGAAAGACGCTTTCGGGTGTCACTAATGGATGGACCCGCGGTGCATTAGTTAGTTGGTAGGGTAATGGCCTACCAAGACCGTGATGCATAGCCGACCTGAGAGGGGTGATCGGGGCCACACTGGGGACTGAGACACGGGCCCAGACTCCGTACGGGGAGCAGCAGGGTAGGGGGAATCTTCGGGC
>42
GACGAACGCTGGCGGCGTGCCTAATACATGCAAGTCGAACGCTTCTTATTCACCGAGTGCTTGCACTCACCGAATAAGAAGAGTGGCGGACGGGTGAGTAACACGTGGGTAACCTGCCCATTAGAGGGGATAACACTTGGAAACAGGTGCTAATACCGCATAATTCTTTTAACCGCATGGTTGAAAGATGAAAAGACGCTTTCGGGTGTCACTAATGGATGGACCCGCGGTGCATTAGTTAGTTGGTAGGGTAATGGCCTACCAAGACCGTGATGCATAGCCGACCTGAGAGGGTGATCGGCCACACTGGGACTGAGACACGGCCCAGACTCCTACGGGAGGCAGCAGTAGGGAATCTTCGGCAATGGACGAAAGTCTGACCGAGCAACGCCGCGTGAG…
>422
ATTGAACGCTGGCGGTATGCTTAACACATGCAAGTCGAACGGTAACATTAAGAGTAGCTTGCTCTCTTGATGACGAGTGGCGGACGGGTGAGTAATATATAGGAACCTTCCTCAGTAGTTTAGGATAAGCACTCGAAAGAGTGTCCTAATACTGGATGTGAACTACGGTTTAAAGCAGGGGATCTTCGGACCTTGTGCTATGAGATGAGCCTATACAAGATTAGCTAGTTGGTGAGGTAA
>423
AACGAACGCTGGCAGCAGGCTTAACACATGCAAGTCGAGCGCCCCGCAAGGGGAGCGGCAGACGGGTGAGTAACACGTGGGAACGTACCTTTTGGTTCGGAACAACTCCGGGAAACTGGAGCTAATACCGGATAAGCCCTAACGGGGGAAAGATTTATCGCCAAAAGATCGGCCCGCGTCTGATTAGCTAGTTGGTGAGGTAACGGCTCACCAAGGCGACGATCAGTAGCTGGTCTGAGAGGATGATCAGCCACACTGGGACTGAGACACGGCCCAGACTCCTACGGGAGGCAGCAGTGGGGAATATTGGACAATGGGCGCAAGCCTGATCCAGCCATGCCGCGTGAGTGATGAAGG
>427
GACGAACGCTGGCGGCGTGCCTAATACATGCAAGTCGAACGCTTCTCCGAACCGGTGCTTGCACCAGTTCATATGAGAAGAGTGGCGGACGGGTGAGTAACACGTGGGTAACCTGCCCTTCAGCGGGGGAGTAACATTTGGTAACAGATGCTAATACCGCATAATTGGTTTCACCGCATGGTGAACTAATGAAAGACGCTTTACGGTTGTCACTGAAGGATGGACCCGCGCTGCATTAGTTAGTTGGTGAGGTAATGGCTCACCAAGACCGTGATGCATAGCCGACCTGAGAGGGTGATCGGCCACACTGGGACTGAGACCACGGCCCCAGACTCCTACGGGGAGGCAGCAGTA
>43
ATTGAACGCTGGCGGCATGCTTTACACATGCAAGTCGAACGGTAACAGAGAAGAAGCTTGCTTCTTTTGCTGACGAGTGGCGAACGGGTGAGTAACATATCGGAACGTGCCAAGTAATGGGGGATAACTTATCGAAAGGTGAGCTAATACCGCATACGCTCTTCGGAGGAAAGCAGGGGATCTTCGGACCTTGCGTTATTTGAGCGGCCGATATCTGATTAGCTAGTTGGTGGGGTAAGAGCCTACCAAGGCAACGATCAGTAGCGGGTCTGAGAGGATGATCCGCCACACTGGGACTGAGACACGGCCCAGACTCCTACGGGAGGCAGCAGTGGGGAATTTTGGACAATGGGCGAAAGCCTGATCCAGCCATGCCGCGTGTATGAAGAAGGCCTTAGG…
>431
GACGAACGCTGGCGGCGCGCCTAACACATGCAAGTCGAGCGGAGTCTATGAGACAATCACTTCGGTGTGCGACTTATAGTACTTAGCGGCGGACGGGTGAGTAACACGTGAGCAACCTACCCTAAAGTGGGGAATAACATTCGGAAACGGATGCTAATACCGCATGATGTTGGAGGAAGGCATCTTCCACCAACCAAAGATTTATCGCTTTAGGATGGGCTCGCGCCTGATTAGATAGTTGGTGAGGTAATGGCTCACCAAGTCGACGATCAGTAGCCGGACTGAGAGGTTGATCGGCCACATTGGGACTGAGACACGGCCCAGACTCCTACGGGAGGCAGCAGTGGGGAATATTGCACAATGGGGAAACCCTGATGCAGCGACGCCGCGTGAACGAGA…
>432
ATTGAACGCTGGCGGTATGCTTAACACATGCAAGTCGAACGGTAACGACAGAGAGCTTGCTCTCTGGGCGACGAGTGGCGGACGGGTGAGTAATATATAGGAACCCTCCTCATAGTTTGGGATAACTACTCGAAAGAGTGGCTAATACCGGATGTGGACTACGGTTTAAAGCAGGGGATCTTCGGACCTTGTGCTATGAGATGGGCCTATACAAGATTAGCTAGTTGGTGAGGTAAGGGCTCACCAAGGCGACGATCTTTAGCTGGTTTGAGAGGATGATCAGCACACTGGGACTGAGACACGGCCCAGACTCCTACGGGAGGCAGCAGTGGGAATATTGGACAATGGGGGCAACCCTGATCCAGCAATGCCGCGTGTGTGAAGAAGGCCTTAGGGTGT…
>434
ATTGAACGCTGGCGGCAGGCCTAACACATGCAAGTCGAGCGGTAACAGGGGAAGCTTGCTTCTCGCTGACGAGCGGCGGACGGGTGAGTAATGTATGGGGATCTGCCCGATAGAGGGGGATAACTACTGGAAACGGTAGCTAATACCGCATAATCTCTCAGGAGCAAAGCAGGGGAACTTCGGTCCTTGCGCTATCGGATGAACCCATATGGGATTAGCTAGTAGGTGAGGTAATGGCTCACCTAGGCGACGATCCCTAGCTGGTCTGAGAGGATGATCAGCCACACTGGGACTGAGACACGGCCCAGACTCCTACGGGAGGCAGCAGTGGGGAATATTGCACAATGGGCGCAAGCCTGATGCAGCCATGCCGCGTGTATGAAGAAGGCCTTAGGGTTG…
>436
GACGAACGCTGGCGGCGTGCCTAATACATGCAAGTCGAACGCTTCTTTTCTACCGAGTGCTTGCACTCATTTGAAAAGAAGAGTGGCGGACGGGTGAGTAACACGTGGGTAACCTACCCATCAGAGGGGGATAACACTTGGAAACAGGTGCTAATACCGCATAATAGTCGACACCGCATGGTGTTGATTTGAAAGACGCTTTCGGGTGTCACTGATGGATGGACCTGCGGTGCATTAGCTAGTTGGTGAGGTAACGGCTCACCAAGGCCATGATGCATAGCCGACCTGAGAGGGTGATCGGCCACACTGGGACTGAGACACGGCCCAGACTCCTACGGGAGGCAGCAGTAGGGAATCTTCGGCAATGACGAAAGTCTGACCGAGCAACGCCGCGTGAGT…
>439
ATTGAACGCTGGCGGCAGGCCTAACACATGCAAGTCGGGCGGTAACAGGGAGAAGCTTGCTTCTCTGCTGACGAGCGGCGGACGGGTGAGTAATGTATGGGGATCTGCCCGATAGAGGGGGATAACTACTGGAAACGGTGGCTAATACCGCATGATGTCTACGGACCAAAGCAGGGGCTCTTCGGACCTTGCGCTATCGGATGAACCCATATGGGATTAGCTAGTAGGTGAGGTAATGGGCTCACCTAGGCGACGATCTCTAGCTGGGTCTGAGAGGATGATCAGCCACACTGGGGACTGAGACACGGGCCCAGACTCCGTACGGGGGAGGCAGCAGGTGGGGGGAA
>44
ATTGAACGCTGGCGGTATGCTTAACACATGCAAGTCGAACGGCAGCACGAGGAGAGTTTACTCTCTTCGGTGGCGAGTGGCGGACGGGTGAGTAATACATAGGAATCTACCTTTTAGTCTAGGATAACTACCCGAAAGGGTGGCTAATACTGGATGTGGACTACGGTTTAAAGCAGGGGACCTTCGGGCCTTGCGCTAAGAGATGAGCCTATGTGGGATTAGCTAGTTGGTGAGGTAATGGCTCACCAAGGCGACGATCTCTAGCTGGTTTGAGAGGATGATCAGCCACACTGGGACTGAGACACGGCCCAGACTCCTACGGGAGGCAGCAGTGGGGAATATTGGACAATGGGGGAAACCCTGATCCAGCAATACCGCGTGTGTGAAGAAGGCCTTAGG…
>443
GACGAACGCTGGCGGCGTGCCTAATACATGCAAGTCGAACGCTTCTTTTTCACCGAGTGCTTGCACTCACCGAATAAGAAGAGTGGCGGACGGGTGAGTAACACGTGGGTAACCTGCCCATTAGAGGGGGATAACACTTGGAAACAGGTGCTAATACCGCATAATTCTTTTAACCGCATGGTTGAAAGATGAAAGACGCTTTCGGGTGTCACTAATGGATGGACCCGCGGTGCATTAGTTAGTTGGTAGGGTAATGGGCCTACCAAGACCGTGATGCATAGCCGACCTGAGAGGGGTGATCGGGGCCACACTGGGGACTGAGACACGGGCCCAGACTCCTACGGGGAGGCAGCAGTGGGGGGAATATTGCACAAATGGGGCGCAAGCCCTGATGCAGCC…
>445
GACGAACGCTGGCGGCGCGCCTAACACATGCAAGTCGAGCGGAGTTTATCGACGGAACACTTCGGTGGGAAGATGATAATACTTAGCGGCGGACGGGTGAGTAACACGTGAGCAACCTACCCTGGAGTGGGGAATAACACTTGGAAACAGGTGCTAATACCGCATGATGTATAGAATAGGCATCTATTTTATACCAAAGATTTATCGCTCTGGGATGGGCTCGCGCCTGATTAGATAGTTGGTGGGGTAATGGCCTACCAAGTCGACGATCAGTAGCCGGACTGAGAGGTTGATCGGCCACATTGGGACTGAGACACGGCCCAGACTCCTACGGGAGGCAGCAGTGGGGGATATTGCACAATGGGGGAAACCCTGATGCAGCGACGCCGCGTGAACGAT…
>447
GACGAACGCTGGCGGCGTGCTTAACACATGCAAGTCGAACGGGGACTATATAACGGAAGCTTTCGGGTGGAAGACTTATAGTTCTAGTGGCGGACGGGTGAGTAACGCGTGAGGAACCTGCCCTAAAGTGGGGAATAACAACGAGAAATCGTTGCTAATACCGCATAAGACCACAGAATCACATGATTCAGGGGGTCAAAGATTTATCGCTTTAGGATGGCCTCGCGTCCCATTAGCTAGTTGGTAGGGTAATGGCCTACCAAGGCGACGATGGGTAGCCGAGCTGAGAGGCTGATCGGCCACACTGGGACTGAGACACGGCCCAGACTCCTACGGGAGGCAGCAGTGGGGAATATTGGGCAATGGGCGCAAGCCTGACCCAGCAACGCCGCGTGAAGG…
>449
AACGAACGCTGGCGGCAGGCTTAACACATGCAAGTCGAGCGCCCCGCAAGGGGAGCGGCAGACGGGTGAGTAACGCGTGGGAATCTACCATTTGCTACGGAACAACAGTTGGAAACGACTGCTAAATACCGTATGTGCCCTTCGGGGGAAAGATTTATCGGCAAATGATGAGCCCGCGTTGGATTAGCTAGTTGGTGGGTAAAGCCTACCAAGGCGACGATCCATAGCTGGTCTGAGAGGATGATCAGCCACACTGGGGACTGAGACACGGGCCCAGACTCCTACGGGGAGGCAGGCAGTGGGGGAATATTGGGACAATGGGGCGCAA
>45
GACGAACGCTGGCGGCGTGCCTAATACATGCAAGTCGAACGCTTCTTTTTCACCGAGTGCTTGCACTCACCGAAAAAGAGGAGTGGCGGACGGGTGAGTAACACGTGGGTAACCTGCCCATTAGAGGGGATAACACTTGGAAACAGGTGCTAATACCGCATAATTCTTTTTGCCGCATGGCAGAGAGATGAAAGACGCTTTCGGGTGTCACTAATGGATGGACCCGCGCTGCATTAGTTAGTTGGTGGGGTAATGGCCTACCAAGACCGTGATGCATAGCCGACCTGAGAAGGTGATCGGCCACACTGGGACTGAGACACGGCCCAGACTCCTACGGGAGGCAGCAGTAGGGAATCTTCGGCAATGGACGAAAGTCTGACCGAGCAACGCCGCGTGAGT…
>450
ATTGAACGCTAGCGGGATGCTTTACACATGCAAGTCGAACGGCAGCGCGAGAGAGCTTGCTCTCTTGGCGGCGAGTGGCGGACGGGTGAGTAATATATCGGAACGTGCCCAGTAGCGGGGGATAACTACTCGAAAGAGTGGCTAATACCGCATACGCCCGTACGGGGGAAGGGGGGATCGCAAGACCTCTCACTATTGGAGCGGCCGATATCGGATTAGCTAGTTGGTAGGGGTAAAGGCTCACCAAGGCAACGATCCGTAGCTGGTTTGAGAGGACGACCAGCCACACTGGGACTGAGACACGGCCCAGACTCCTACGGGAGGCAGC
>457
ATTGAACGCTGGCGGTATGCTTAACACATGCAAGTCGAACGGTAACATAAGAGAGCTTGCTCTCTTGATGACGAGTGGCGGACGGGTGAGTAATATATAGGAACCTTCCTCATAGTTTAGGATAACTACTCGAAAGAGTGGCTAATACCGGATGTGGACTACGGTTTAAAGCAGGGATCTTCGGACCTTGCGCTACGAGATGGGCCTATACAAGATTAGCTAGTTGGTGAGGTAAATGCTCACCAAGGCGACGATCTTTAGCTGGGTTTGAGAGGATGACCCAGCCACACTGGGGACTGAGACACGGGCCCAGACTCCTACGGGGAGGGCA
>47
ATTGAACGCTGGCGGTATGCTTAACACATGCAAGTCGAACGGCAGCACGAGGAAAGTTTACTTTCTTCGGTGGCGAGTGGCGGACGGGTGAGTAATACATAGGAATCTACCTTTTAGTCTAGGATAACTACCCGAAAGGGTGGCTAATACTGGATGTGGACTACGGTTTAAAGCAGGGGACCTTCGGGCCTTGCGCTAAGAGATGAGCCTATGTGGGATTAGCTAGTTGGTGAGGTAATGGCTCACCAAGGCGACGATCTCTAGCTGGTTTGAGAGGATGATCAGCCACACTGGGACTGAGACACGGCCCAGACTCCTACGGGAGGCAGCAGTGGGGAATATTGGACAATGGGCGAAAGCCTGATCCAGCAATACCGCGTGTGTGAAGAAGGCCCTAGG…
>48
ATTGAACGCTGGCGGCATGCTTTACACATGCAAGTCGAACGGTAGCGGGGAAGAAGCTTGCTTCTTCTGCCGACGAGTGGCGAACGGGTGAGTAATATATCGGAACGTGCCAAGTAATGGGGGATAACTATCCGAAAGGATGGCTAATACCGCATACGCTCTACGGAGGAAAGCAGGGGATCTCCGGACCTTGCGTTATTTGAGCGGCCGATATCTGATTAGCTAGTTGGTGGGGTAAGAGCCTACCAAGGCAACGATCAGTAGCGGGTCTGAGAGGATGATCCGCCACACTGGGACTGAGACACGGCCCAGACTCCTACGGGAGGCAGCAGTGGGGAATTTTGGACAATGGGCGAAAGCCTGATCCAGCCATGCCGCGTGTATGAAGAAGGCCTTAGG…
>5
ATTGAACGCTGGCGGCATGCTTTACACATGCAAGTCGAACGGTAGCGGGGAAGAAGGCTTGCTTCTTCTGCCGACGAGTGGCGAACGGGTGAGTAATATATCGGAACGTGCCAAGTAATGGGGGGATAACGTATCCGAAAGGATGGCTAATACCGCATACGCTCTACGGAGGAAAGCAGGGGATCTTCGGACCTTGCGTTATTTGAGCGCCGATATCTGATTAGCTAGTTGGTGGGGTAGAGCCTACCAAGGCAACGATCAGTAGCGGGGTCTGAGAGGATGATCCGCCACACTGGGGACTGAGACACGGGCCCAGACTCCTACGGGGAGGGCAGCAGGTGGGGGGAATTTTGGGGACAATGGGGGACAAAAGCCCTGATCCAGCCCATGCCCG
>52
GACGAACGCTGGCGGCGTGCCTAATACATGCAAGTCGAACGCTTCTCCGAAAGATGCTTGCATCTTTCATATGAGAAGAGTGGCGGACGGGTGAGTAACACGTGGGTAACCTGCCCTTTAGCGGGGGATAACATTTGGAAACAGATGCTAATACCGCATAATTGGTTTTGCCGCATGGCAGAACTATGAAAGACGCTTTACGGTGTCACTAAAGGATGGACCCCGCGCTGCATTAGTTAGTTGGTGAGGTAATGGCTCACCAAGACCGTGATGCATAGCCGACCTGAGAGGGTGATCGGCCACACTGGGACTGAGACACGGCCCAGACTCCTACGGGAGGCAGCAGTAGGGAATCTTCGGCAATGGACGAAAGTCTGACCGAGCAACGCCGCGTGAGTG…
>54
GACGAACGCTGGCGGCGTGCTTAACACATGCAAGTCGAACGGAAAGGCCCCTTCGGGGGTACTCGAGTGGCGAACGGGTGAGTAACACGTGGGTGATCTGCCCTGAACTCTGGGATAAGCCTGGGAAACTGGGTCTAATACCGGATATGACCTTTCATCGCATGGTGATTGGTGGAAAGCTTTTGCGGTTTTGGGATGGGCCCGCGGCCTATCAGCTTGTTGGTGGGGTAATGGCCTACCAAGGCGACGACGGGTAGCCGACCTGAGAGGGGTGATCGGGCCACACTGGGGACTGAGACACGGGCCCAGACTCCTACGGGGAGGCAGCAGGTGGGGGAATATTGGCACAATGGGGCGCAAGCCTGATGCAGCGACGCCGCGTGAGGGATGACGGCCTTC…
>57
GACGAACGCTGGCGGCGTGCTTAACACATGCAAGTCGAGCGAAGTGCTTAAGACGGATTCCTTCGGGATGAAGACTTAAGTATCTTAGCGGCGGATGGGTGAGTAACGCGTGAGAAACCTGCCATACACAAGAGGATAGCCTCAGGAAACTGGGATTAATACTCTATGATACTTAAGGGACGCATGACCTTTTGGTAAGCGTAAGCGGTGTATGATGGTCTCGCGTCCCATTAGCTAGTTGGCGAGGTAACGGCTCACCAAGGGCCACGATGGGGGTAACCGGCTTGAGAGAGTGAACGGGTCACACTGGGAACTGAGACACGGGT
>58
GATGAACGCTGGCGGCATGCCTAATACATGCAAGTCGAACGAGAGAGATGAAGAAGCTTGCTTCTGATTCAATCTAGTGGCGAACGGGTGAGTAATACATAAGTAATCTGCCTGTAAGACTGGGATAACTACTGGAAACGGTTTGTAATACCGGATGTATACTTGAGAGGCATCTCTCAAAGTAAAAGTTTAGATACACTTACAGATGAGCTTATGGCGCATTAGCTAGTTGGTAGGGTAATGGCCTACCAAGGCTGTGATGCGTAGCCGACCTGAGAGGGTGACCGGCCACACTGGGACTGAGACACGGCCCAGACTCCTACGGGAGGCAGCAGTAGGGAATTTTCGGCAATGGGCGCAAGCCTGACCGAGCAATGCCGCGTGAGTGATGAAGGCCTT…
>59
GACGAACGCTGGCGGCGTGCCTAACACATGCAAGTCGAGCGAGAGGCTCATAACAGATTCCTTCGGGATGACGATTTGAGTCTTCTAGCGGCGGATGGGTGAGTATCGCGTGAGAAACTTGCCTTTCACAAGGGAACAGCCTCGGGAAACCGGGATTAATGCCCTATGATACTAGAGATTCGCATGAATTTCTGGTTAAAGCGTAAAGCGGTGAAAGATAGTCTCGCGTTCCATTAGCTAGTTGGTGAGATAAAAGCTCACCAAGGCCATAATGGATAACCGGCCTGAGAGGGTGACCGGTCACACTGGGACTGAGACACGGCCCAGACTCCTACGGGAGGCAGCAGTGGGGAATCTTTGCACAATGGAGGAAACTCTGATGCAGCGACGTCGCGTGAA…
>60
GACGAACGCTGGCGGCGTGCCTAATACATGCAAGTCGAGCGCTTCTTGTAGGACATGAAAACTGCGTACTTGTACAAAGTTTGACTGACTTACGCTGAAGAGCGGCGAACGGGTGAGTAACACGTAGGTAACCTACCTTATAGTTTTGGGATAACAACTGGAAACAGTTGCTAATACCGGATACGAACAATTGATGGCATCATTAATTGTTGAAAGGAGCTTTACAGCTTCGCTACGAGATGGACCTGCGGTGCATTAGCTAGTTGGTGAGATAACAGCCCACCAAGGCAATGATGCATAGCCGACCTGAGAGGGTGACCGGCCACACTGGGACTGAGATACGGCCCAGACTCCTACGGGAGGCAGCAGTAGGAATTTCCACAATGGACGAAGTCTAGA…
>64
GACGAACGCTGGCGGCGTGCCTAATACATGCAAGTCGAACGGACCTTGCGATAACGGAGTGGAGTGCTTGCACAAAGCGAAGATATCGCGCTGGTCAGTGGCGAACGGGTGAGTAACACGTAGGTAACCTACCTTTAAGACGAGGACAACTATTGGAAACGATAGCTAATACTGGATGTGGTGTAGCGAAGGCATCTTTGCTACATTAAAGGAGCTTCGGCTTCACTTAGAGATGGACCTGCGGCGTATTAGCTAGTAGGTGAGATAGAAGCTCACCTAGGCGATGATACGTAGCCGACCTGAGAGGGTGATCGGCACACTGGGACTGAGATACGGCCCAGACTCCTACGGGAGGCAGCAGT
>66
ATTGAACTCTGGCGGCAGGCCTAACACATGCAAGTCGGGCGGTAACAGGGAGAAGCTTGCTTCTCCGCTGACGAGCGGCGGACGGGTGAGTAATGTATGGGGATCTGCCTGATGGCGGGGGATAACTACTGGAAACGGTAGCTAATACCGCATAATGTCTACGGACCAAAGCGGGGACCTTCGGGCCTCGCGCCATCAGATGAACCCCATATGGGATTAGCTAGTAGGTGAGGTAACGGCTCACCTAGGCGACGATCCCTAGCTGGGTCTGAGAGGGATGATCAGCCACACTGGGGACTGAGACACGGGCCCAGACTCCTACGGGGAGGCAGCAGTGGGGGGAATATTGCACAAATGGGCCAAGCCCTGATGCAGCCCAT
>68
GACGAACGCTGGCGGCGCGCCTAACACATGCAAGTCGAACGAGGTTTAGAGAAAGCTTGCTTTTTCGAAGACCTAGTGGCGGACGGGTGAGTAACACGTGAGCAACCTGCCTTTCAGAGGGGGATAACGTTTGGAAACGAACGCTAATACCGCATAATATTCTTTTATGGCATCGTAGAAGAATCAAAGGAGTAATCCACTGAAAGATGGGCTCGCGTCTGATTAGATAGTTGGTGAGGTAATGGCTCACCAAGTCGACGATCAGTAGCCGGACTGAGAGGTTGATCGGCCACATTGGGACTGAGACACGGCCCAGACTCCTACGGGAGGCAGCAGTGGGGGATATTGCACAAGTGGGGGAAACCCTGATGCAGCGACGCCGCGT
>7
GATGAACGCTGGCGGCATGCCTAATACATGCAAGTCGAACGAGAGATATTGAGAAGCTTGCTTCTTAATTGATCTAGTGGCGAACGGGTGAGTAATACATGAATAATCTGCCTATCAGTCTGGGATAACTACTGGAAACAGTTTGTAATACCGGATGTGCACTCAAGAGGCATCTCTTGAACTGTAAAGTTTAGATACGCTGATAGATGAGTTCATGGCGCATTAGCTAGTTGGTAAGGTAACGGCTTACCAAGGCGATGATGCGTAGCCGACCTGAGAGGGTGACCGGCCACACTGGGACTGAGACACGGCCCAGACTCCTACGGGAGCAGCAGTAGGGAATTTTCGGCAATGGCGAAAGCCTGACCGAGCGATGCCGCGTGAGTGATGAAGG
>71
ATTGAACGCTGGCGGCAGGCCTAACACATGCAAGTCGAGCGGTTAACAGTAAGAAAGCTTGACTTTCTTGCTGACGAGCGGCGGACGGGTGAGTAATGGTATGGGGATCTGCCCGGATAGAGGGGGATAAACTACTGGAAACGGTGGCTAATACCGCATGACGTCTACGGGACCAAAGCAGGGGCTCCTTCGGACCTTAGCGCTATCGG
>74
GACGAACGCTGGCGGCGCGCCTAACACATGCAAGTCGAACGAAGAGTATTGGATGAAGCCTTCGGGTGGAATTTGATATTTCTTAGTGGCGAACGGGTGAGTAACACGTGAGTAACCTGCCTTTCAGAGGGGGACAACATTTGGAAACGAATGCTAATACCGCATAAGACCACAGTATCACATGGTACAGTGGCCAAAGGAGTAATCCGCTGAGAGATGGACTCGCGTCCGATTAGCTAGATGGTGAGGTAACGGCCCACCATGGCGACGATCGGTAGCCGGACTGAGAGGTTGATCGGCCACATTGGGACTGAGACACGGCCCAGACTCCTACGGGAGGCAGCAGTGGGGATATTGCACAATGGACGAAGTCTGATGCAGCGACGCCGCGTGAGGGAAG
>76
ATTGAACGCTGGCGGTATGCTTAACACATGCAAGTCGAACGGTAACGACAGAGAGCTTGCTCTCTGGGCGACGAGTGGCGGACGGGTGAGTAATATATAGGGAACCTTCTCATAGTTTGGGAGTAACTACTCGAAGGAAGTGGCTAATACCGGATGTAGGACTACGGTTTAAAGCAAGGGGAGTCTTCGGGACCTTGTCGCTACGAGATGGGCCTA
>82
ATTGAACGCTGGCGGCAGGCCTAACACATGCAAGTCGAACGGTAACAGGAAGCAGCTTGCTGCTTTGCTGACGAGTGGCGGACGGGTGAGTAATGTCTGGGAAACTGCCTGATGGAGGGGATAACTACTGGAAACGGTAGCTAATACCGCATAACGTCGCAAGACCAAAGAGGGGGACCTTCGGGCCTCTTGCCATCGGATGTGCCCAGATGGGATTAGCTAGTAGGTGGGGTAAAGCTCACCTAGGCGACGATCCCTAGCTGGGTCTGAGAGGATGACCAGCCACACTGGGAACTGAGACACGGGTCCAGGACTCCTACGGGGAGCAGCAGTGGGGGGAATATTGCACAATGGGCCAAGCCTGATGCAGCCCATGCCCGCGT
>85
ATTGAACGCTGGCGGCAAGCCTAACACATGCAAGTCGAGCGGCAGCGAGAAGAGAGCTTGCTCTCTTTGTCGGCAAGCGGCAAACGGGTGAGTAATATCTGGGGATCTACCCAAAAGAGGGGGATAACTACTAGAAATGGTAGCTAATACCGCATAATGTTAGAAAACCAAAGTGGGGGACCTTTTGGCCTCATGCTTTTGGATGAACCCAGACGAGATTAGCTTGTTGGTAGAGTAATAGCCTACCAAGGCAACGATCTCTAGCTGGTCTGAGAAGATAACCAGCCACACTGGAACTGAGACACGGTCCAGACTCCTACGGGAGGCAGCAGTGGGGAATATTGCACAATGGGCGAAGCCTGATGCAGCTATGCCGCGTGTA
>86
GACGAACGCTGGCGGCGTGCTTAACACATGCAAGTCGAACGGAAAGGCCCTTCGGGGTACTCGAGTGGCGAACGGGTGAGTAACACGTGGGTGATCTGCCCTGCACTTTGGGATAAGCCTGGGAAACTGGGTCTAATACCGAATATGACCGCGCACTTCCTGGTGTGTGGTGGAAAGCTTTTGCGGTGTGGGATGGGCCCGCGGCCTATCAGCTTGTTGGTGGGGTAATGGCCTACCAAGGCGACGACGGGTAGCCGGCCTGAGAGGGTGACCGGCCACACTGGGACTGAGATACGGCCCAGACTCCTACGGGAGGCAGCAGTGGGGAATATTGCACAATGGGCGCAAGCCTGATGCAGCGACGCCGCGTGAGGGATGACGG
>90
GATGAACGCTGGCGGCACGCCTAACACATGCAAGTCGAACGGAACTTAGAAGTGCTTGCACCTCGAAAGTTTAGTGGCGGACGGGTGAGTAACACGTGAGCAACCTGCCTTTCAGAGGGGAATAACGTTTGGAAACGAACGCTAATACCGCATAAATAATTTTATGGCATCATAGAATTATCAAAGATTTATCGCTGAAAGATGGGCTCGCGTCTGATTAGATAGTTGGTGAGGTAATGGCTCACCAAGTCGACGATCAGTAGCCGGACTGAGAGGTTGATCGGCCACATTGGGACTGAGACACGGCCCAGACTCCTACGGGAGGCAGCAGTGGGGGATATTGCGCAATGGGGGAAACCCTGATGCAGCGATGCCGCGTGA
>91
ATTGAACGCTGGCGGCAGGCCTAACACATGCAAGTCGGGCGGTAACAGGGAAGAAGCTTGCTTCTTCTGCCGACGAGTGGCGAACGGGTGAGTAATATATCGGAACGTGCCAAGTAATGGGGGATAACTATCCGAAAGGATGGCTAATACCGCATACGCTCTACGGAGGAAAGCAGGGGATCTTCGGACCTTGCGTTATTTGAGCGGCCGATATCTGATTAGCTAGTTGGTGGGGTAAAAGCCTACCAAGGCAACGATCAGTAGCGGGTCTGAGAGGATGATCCGCCACACTGGGACTGAGACACGGCCCAGACTCCTACGGGAGGCAGCAGTGGGGAATTTTGGACAATGGGCGAAAAGCCTGATCCAGCCATGCCGCGTGTATGAAGAAGGCCTTAG…
>92
AACGAACGCTGGCGGCGTGCCTTAAGCATGCAAGTCGAACGGAGATATCTCTTTTGGTATCTTAGTGGCAAACGGGTGAGTAACACGTAGTTTAGCTGTCTCAAAGTGGGGGATAGCCGTGGGAAGCCACGGGTAATACCCCATAATGCCTACGGGCTAAAGGTTTTTCGCTTTGAGAGGTGACTGCGGCCCATCAGGTAGTTGGTAAGGTAATGGCTTACCAAGCCTATGACGGGTATCCGGCCTGAGAGGGTGATCGGGACACATTGGGAACTGAGACACGGGTCCAGACTCCTACGGGGAGGCAGCAGCTAGGGAATTTTCCGCAATGGGACGAAAGTCTGACGGGAGCAACGCCGCGTGAAGGGGATGAAGGTTTTTCGGAATTGTAAAACTTCT…
>94
GACGAACGCTGGCGGCGTGCCTAATACATGCAAGTCGAACGCTTCTTTTCTACCGAGTGCTTGCACTCACCAGAAAAGAGGAGTGGCGGACGGGTGAGTAACACGTGGGTAACCTGCCCATTAGAAGGGGATAACACTTGGAAACAGGTGCTAATACCGTATAATTGTTTTTGTCGCATGACAGAAATATGAAAGCGCTTTCGGGTGTCGCTAATGGATGGGACCCCGCGGTGCATTAGTTAGTTGGTGGGGGTAATGGGGCCTACCAAGACCGTGATGCATAGCCGACCTGAGAGGGGTGATCGGGCCACACTGGGGACTGGAGACACGGGCCCAGACTCCTACGGGGGAGGGCAGCAGTAGGGGGATCTTCGG
>96
GATGAACGCTAGCGATAGGCTTAACACATGCAAGTCGAGGGGCAGCATAGATATAGCTTGCTATATTTGATGGCGACCGGCGCACGGGGTGAGTAACGCGTATGCAATCTACCTCGTACAAGGGGATAGCCCGAAGAAATTCGGATTAATACCCTATAGAAATTGATATTCGCATGAATTTTGATTTAAAATTTATTGGTATGAGATGAGCATGCGTTCCATTAGCTTGTTGGTAAGGTAACGGCTTACCAAGGGCAACGATGGGATAGGGGGGAACTGAGAGGGTTTATCCCCCCAACTGGGAACTGAGACACGGGACCAGACTCCTACGGGGAGGCAGCAGTGAGGGAATATTGGTCAATGGGGCGAGAGCCTG
>98
ATTGAACGCTGGCGGTATGCTTAACACATGCAAGTCGAACGGTAACGACAGAGAGCTTGCTCTCTGGGCGACGAGTGGCGGACGGGTGAGTAATATATAGGAACCTTCCTCATAGTTTGGGATAACTACTCGAAAGAGTGGCTAATACCGGATGTGGACTACGGTTTAAAGCAGGGGATCTTCGGACCTTGCGCTACGAGATGGGCCTATACAAGATTAGCTAGTTGGTGAGGTAAATGACTCACCAAAGGGCGACGATCTTTAAGCTGGTTTGAGAGGATGACCAGGCCACACTGGGGACTGAGACACGGGCCCAGGACTCCTACGGGGAGGCAGCAGTGGGGGAATCTTGGGACAATGGGGGGCAAACCCCT
